# Supplementary material for: The metastasis suppressor RARRES3 as an endogenous inhibitor of the immunoproteasome expression in breast cancer cells
Source: Sci Rep. 2017 Jan 4;7:39873. doi: 10.1038/srep39873 (PMC5209724; doi:10.1038/srep39873)
Supplement: Supplementary Tables [file srep39873-s2.xls]

## Sheet: Supp. Table 1
Supplementary Table 1: Candidate Gene Set
Gene Symbol	Gene Name
	BM-MSC surface marker
ALCAM	Activated leukocyte cell adhesion molecule
ANPEP	Alanyl (membrane) aminopeptidase
CD14	CD14 molecule
CD151	CD151 molecule (Raph blood group)
CD19	CD19 molecule
CD34	CD34 molecule
CD44	CD44 molecule (Indian blood group)
CD58	CD58 molecule
CD74	CD74 molecule, major histocompatibility complex, class II invariant chain
CD79A	CD79a molecule, immunoglobulin-associated alpha
ENG	Endoglin
HLA-A	Major histocompatibility complex, class I, A
HLA-B	Major histocompatibility complex, class I, B
HLA-C	Major histocompatibility complex, class I, C
ICAM1	Intercellular adhesion molecule 1
ITGA5	Integrin, alpha 5 (fibronectin receptor, alpha polypeptide)
ITGAM	Integrin, alpha M (complement component 3 receptor 3 subunit)
ITGB1	Integrin, beta 1 (fibronectin receptor, beta polypeptide, antigen CD29 includes MDF2, MSK12)
ITGB3	Integrin, beta 3 (platelet glycoprotein IIIa, antigen CD61)
MCAM	Melanoma cell adhesion molecule
NGFR	Nerve growth factor receptor
NT5E	5'-nucleotidase, ecto (CD73)
PDGFRA	Platelet-derived growth factor receptor, alpha polypeptide
PDGFRB	Platelet-derived growth factor receptor, beta polypeptide
PTPRCAP	Protein tyrosine phosphatase, receptor type, C-associated protein
TFRC	Transferrin receptor
THY1	Thy-1 cell surface antigen
VCAM1	Vascular cell adhesion molecule 1
	Hormone related receptors and EGF famiy receptors
AR	Androgen receptor
EGFR	Epidermal growth factor receptor
ERBB2	V-erb-b2 avian erythroblastic leukemia viral oncogene homolog 2
ERBB2IP	Vrbb2 interacting protein
ERBB3	V-erb-b2 avian erythroblastic leukemia viral oncogene homolog 3
ERBB4	V-erb-b2 avian erythroblastic leukemia viral oncogene homolog 4
ESR1	Estrogen receptor 1
ESR2	Estrogen receptor 2 (ER beta)
GPR1	G protein-coupled receptor 1
GPR146	G protein-coupled receptor 146
NR1D1	Nuclear receptor subfamily 1, group D, member 1
NR1D2	Nuclear receptor subfamily 1, group D, member 2
NR3C1	Nuclear receptor subfamily 3, group C, member 1 (glucocorticoid receptor)
NR4A2	Nuclear receptor subfamily 4, group A, member 2
PGR	Progesterone receptor [Source:HGNC Symbol;Acc:8910]
PPARA	Peroxisome proliferator-activated receptor alpha
PPARD	Peroxisome proliferator-activated receptor delta
PPARG	Peroxisome proliferator-activated receptor gamma
RARA	Retinoic acid receptor, alpha
RARB	Retinoic acid receptor, beta
RARG	Retinoic acid receptor, gamma
RARRES1	Retinoic acid receptor responder (tazarotene induced) 1
RARRES2	Retinoic acid receptor responder (tazarotene induced) 2
RARRES3	Retinoic acid receptor responder (tazarotene induced) 3
RORA	RAR-related orphan receptor A
RORC	RAR-related orphan receptor C
RXRA	Retinoid X receptor, alpha
RXRB	Retinoid X receptor, beta
THRA	Thyroid hormone receptor, alpha
VDR	Vitamin D (1,25- dihydroxyvitamin D3) receptor
	Chemokine ligand and receptors
CCL13	Chemokine (C-C motif) ligand 13
CCL17	Chemokine (C-C motif) ligand 17
CCL18	Chemokine (C-C motif) ligand 18 (pulmonary and activation-regulated)
CCL19	Cchemokine (C-C motif) ligand 19
CCL2	Chemokine (C-C motif) ligand 2
CCL21	Chemokine (C-C motif) ligand 21
CCL27	Chemokine (C-C motif) ligand 27
CCL3	Chemokine (C-C motif) ligand 3
CCL5	Chemokine (C-C motif) ligand 5
CCR1	Chemokine (C-C motif) receptor 1
CCR10	Chemokine (C-C motif) receptor 10
CCR4	Chemokine (C-C motif) receptor 4
CCR7	Chemokine (C-C motif) receptor 7
CCR9	Chemokine (C-C motif) receptor 9
CX3CL1	Chemokine (C-X3-C motif) ligand 1
CX3CR1	Chemokine (C-X3-C motif) receptor 1
CXCL1	Chemokine (C-X-C motif) ligand 1 (melanoma growth stimulating activity, alpha)
CXCL10	Chemokine (C-X-C motif) ligand 10
CXCL11	Chemokine (C-X-C motif) ligand 11
CXCL12	Chemokine (C-X-C motif) ligand 12
CXCL13	Chemokine (C-X-C motif) ligand 13
CXCL2	Chemokine (C-X-C motif) ligand 2
CXCL5	Chemokine (C-X-C motif) ligand 5
CXCL6	Chemokine (C-X-C motif) ligand 6
CXCL9	Chemokine (C-X-C motif) ligand 9
CXCR1	Chemokine (C-X-C motif) receptor 1
CXCR2	Chemokine (C-X-C motif) receptor 2
CXCR3	Chemokine (C-X-C motif) receptor 3
CXCR4	Chemokine (C-X-C motif) receptor 4
CXCR5	Chemokine (C-X-C motif) receptor 5
CXCR6	Chemokine (C-X-C motif) receptor 6
XCR1	Chemokine (C motif) receptor 1
CCR3	Chemokine (C-C motif) receptor 3
	Chromatin modifiers
EHMT1	Euchromatic histone-lysine N-methyltransferase 1
EHMT2	Euchromatic histone-lysine N-methyltransferase 2
EZH1	Enhancer of zeste homolog 1 (Drosophila)
EZH2	Enhancer of zeste homolog 2 (Drosophila)
KDM1A	Lysine (K)-specific demethylase 1A
KDM2B	Lysine (K)-specific demethylase 2B
KDM3A	Lysine (K)-specific demethylase 3A
KDM4A	Lysine (K)-specific demethylase 4A
KDM4B	Lysine (K)-specific demethylase 4B
KDM4C	Lysine (K)-specific demethylase 4C
KDM5A	Lysine (K)-specific demethylase 5A
KDM5B	Lysine (K)-specific demethylase 5B
KDM5C	Lysine (K)-specific demethylase 5C
KDM5D	Lysine (K)-specific demethylase 5D
KDM6A	Lysine (K)-specific demethylase 6A
KDM6B	Lysine (K)-specific demethylase 6B
KMT2A	Lysine (K)-specific methyltransferase 2A
KMT2B	Lysine (K)-specific methyltransferase 2B
KMT2C	Lysine (K)-specific methyltransferase 2C
KMT2D	Lysine (K)-specific methyltransferase 2D
PRDM2	PR domain containing 2, with ZNF domain
PRDM9	PR domain containing 9
SETD1A	SET domain containing 1A
SETD1B	SET domain containing 1B
SETD7	SET domain containing (lysine methyltransferase) 7
SETDB1	SET domain, bifurcated 1
SMYD1	SET and MYND domain containing 1
SMYD3	SET and MYND domain containing 3
SUV39H1	Suppressor of variegation 3-9 homolog 1 (Drosophila)
SUV39H2	Suppressor of variegation 3-9 homolog 2 (Drosophila)
WHSC1L1	Wolf-Hirschhorn syndrome candidate 1-like 1
ASH2L	Ash2 (absent, small, or homeotic)-like (Drosophila)

## Sheet: Supp. Table 2
Supplementary Table 2: Genes associated with metastatsis to bone, lung or brain
Gene Symbol	Gene Name	Site of Metastasis	DE	Reference
ABCC3	ATP-binding Cassette, Sub-family C (CFTR/MRP), Member 3	Bone	down	Kang, 2003
ABCC3	ATP-binding Cassette, Sub-family C (CFTR/MRP), Member 3	Lung	down	Minn, 2005
ACR	Acrosin	Lung	down	Sevenich, 2007
ADAM11	ADAM Metallopeptidase Domain 11	Brain	down	Sevenich, 2007
ADAM11	ADAM Metallopeptidase Domain 11	Lung	down	Sevenich, 2007
ADAM11	ADAM Metallopeptidase Domain 11	Bone	down	Sevenich, 2007
ADAM12	ADAM Metallopeptidase Domain 12	Brain	down	Sevenich, 2007
ADAM21	ADAM Metallopeptidase Domain 21	Brain	down	Sevenich, 2007
ADAM29	ADAM Metallopeptidase Domain 29	Bone	down	Sevenich, 2007
ADAM29	ADAM Metallopeptidase Domain 29	Brain	down	Sevenich, 2007
ADAM6	ADAM Metallopeptidase Domain 6, Pseudogene	Brain	down	Sevenich, 2007
ADAM6	ADAM Metallopeptidase Domain 6, Pseudogene	Lung	down	Sevenich, 2007
ADAM6	ADAM Metallopeptidase Domain 6, Pseudogene	Bone	down	Sevenich, 2007
ADAM8	ADAM Metallopeptidase Domain 8	Brain	down	Bos, 2009
ADAMDEC1	ADAM-like, Decysin 1	Brain	down	Sevenich, 2007
ADAMDEC1	ADAM-like, Decysin 1	Lung	down	Sevenich, 2007
ADAMTS12	ADAM Metallopeptidase With Thrombospondin Type 1 Motif, 12	Brain	down	Sevenich, 2007
ADAMTS12	ADAM Metallopeptidase With Thrombospondin Type 1 Motif, 12	Lung	down	Sevenich, 2007
ADAMTS13	ADAM Metallopeptidase With Thrombospondin Type 1 Motif, 13	Bone	down	Sevenich, 2007
ADAMTS13	ADAM Metallopeptidase With Thrombospondin Type 1 Motif, 13	Lung	down	Sevenich, 2007
ADAMTS13	ADAM Metallopeptidase With Thrombospondin Type 1 Motif, 13	Brain	down	Sevenich, 2007
ADAMTS14	ADAM Metallopeptidase With Thrombospondin Type 1 Motif, 14	Bone	down	Sevenich, 2007
ADAMTS15	ADAM Metallopeptidase With Thrombospondin Type 1 Motif, 15	Bone	down	Sevenich, 2007
ADAMTS15	ADAM Metallopeptidase With Thrombospondin Type 1 Motif, 15	Lung	down	Sevenich, 2007
ADAMTS15	ADAM Metallopeptidase With Thrombospondin Type 1 Motif, 15	Brain	down	Sevenich, 2007
ADAMTS16	ADAM Metallopeptidase With Thrombospondin Type 1 Motif, 16	Lung	down	Sevenich, 2007
ADAMTS16	ADAM Metallopeptidase With Thrombospondin Type 1 Motif, 16	Bone	down	Sevenich, 2007
ADAMTS18	ADAM Metallopeptidase With Thrombospondin Type 1 Motif, 18	Lung	down	Sevenich, 2007
ADAMTS19	ADAM Metallopeptidase With Thrombospondin Type 1 Motif, 19	Lung	down	Sevenich, 2007
ADAMTS19	ADAM Metallopeptidase With Thrombospondin Type 1 Motif, 19	Brain	down	Sevenich, 2007
ADAMTS19	ADAM Metallopeptidase With Thrombospondin Type 1 Motif, 19	Bone	down	Sevenich, 2007
ADAMTS2	ADAM Metallopeptidase With Thrombospondin Type 1 Motif, 2	Bone	down	Sevenich, 2007
ADAMTS2	ADAM Metallopeptidase With Thrombospondin Type 1 Motif, 2	Lung	down	Sevenich, 2007
ADAMTS2	ADAM Metallopeptidase With Thrombospondin Type 1 Motif, 2	Brain	down	Sevenich, 2007
ADAMTS6	ADAM Metallopeptidase With Thrombospondin Type 1 Motif, 6	Lung	down	Sevenich, 2007
ADAMTS6	ADAM Metallopeptidase With Thrombospondin Type 1 Motif, 6	Brain	down	Sevenich, 2007
ADAMTS7	ADAM Metallopeptidase With Thrombospondin Type 1 Motif, 7	Brain	down	Sevenich, 2007
ADAMTS7	ADAM Metallopeptidase With Thrombospondin Type 1 Motif, 7	Lung	down	Sevenich, 2007
ADAMTS7	ADAM Metallopeptidase With Thrombospondin Type 1 Motif, 7	Bone	down	Sevenich, 2007
ADAMTS8	ADAM Metallopeptidase With Thrombospondin Type 1 Motif, 8	Bone	down	Sevenich, 2007
ADAMTS8	ADAM Metallopeptidase With Thrombospondin Type 1 Motif, 8	Lung	down	Sevenich, 2007
ADAMTS9	ADAM Metallopeptidase With Thrombospondin Type 1 Motif, 9	Lung	down	Sevenich, 2007
ADCY9	Adenylate Cyclase 9	Brain	down	Bos, 2009
ANXA9	Annexin A9	Brain	down	Sevenich, 2007
ANXA9	Annexin A9	Lung	down	Sevenich, 2007
ANXA9	Annexin A9	Bone	down	Sevenich, 2007
APM2	Adipose Specific 2	Bone	down	Kang, 2003
ARHGEF10	Rho Guanine Nucleotide Exchange Factor (GEF) 10	Bone	down	Kang, 2003
ARHGEF5	Rho Guanine Nucleotide Exchange Factor (GEF) 5	Brain	down	Bos, 2009
ARNT2	Aryl-hydrocarbon Receptor Nuclear Translocator 2	Lung	down	Minn, 2005
ARPC1A	Actin Related Protein 2-Mar Complex, Subunit 1A, 41kDa	Brain	down	Bos, 2009
ASMTL	Acetylserotonin O-methyltransferase-like	Brain	down	Bos, 2009
ASMTL	Acetylserotonin O-methyltransferase-like	Lung	down	Minn, 2005
ATP11A	ATPase, Class VI, Type 11A	Lung	down	Minn, 2005
ATP2B4	ATPase, Ca++ Transporting, Plasma Membrane 4	Brain	down	Bos, 2009
BAZ1B	Bromodomain Adjacent To Zinc Finger Domain, 1B	Brain	down	Bos, 2009
BCL3	B-cell CLL/lymphoma 3	Bone	down	Kang, 2003
BENE	Protein	Bone	down	Kang, 2003
BIN1	Bridging Integrator 1	Brain	down	Bos, 2009
BMP4	Bone Morphogenetic Protein 4	Brain	down	Bos, 2009
C10orf116	Adipogenesis Regulatory Factor	Bone	down	Minn, 2005
C4BPB	Complement Component 4 Binding Protein, Beta	Lung	down	Minn, 2005
C6	Complement Component 6	Brain	down	Sevenich, 2007
C6	Complement Component 6	Lung	down	Sevenich, 2007
C6	Complement Component 6	Bone	down	Sevenich, 2007
C6orf108	Chromosome 6 Open Reading Frame 108	Lung	down	Minn, 2005
CAPN12	Calpain 12	Bone	down	Sevenich, 2007
CAPN13	Calpain 13	Bone	down	Sevenich, 2007
CAPN3	Calpain 3, (p94)	Lung	down	Sevenich, 2007
CAPN5	Calpain 5	Bone	down	Sevenich, 2007
CAPN5	Calpain 5	Lung	down	Sevenich, 2007
CAPN6	Calpain 6	Brain	down	Sevenich, 2007
CAPN6	Calpain 6	Lung	down	Sevenich, 2007
CASK	Calcium/calmodulin-dependent Serine Protein Kinase (MAGUK Family)	Brain	down	Bos, 2009
CASK	Calcium/calmodulin-dependent Serine Protein Kinase (MAGUK Family)	Lung	down	Minn, 2005
CASP14	Caspase 14, Apoptosis-related Cysteine Peptidase	Bone	down	Sevenich, 2007
CASP2	Caspase 2, Apoptosis-related Cysteine Peptidase	Brain	down	Sevenich, 2007
CAV1	Caveolin 1, Caveolae Protein, 22kDa	Brain	down	Bos, 2009
CAV2	Caveolin 2	Bone	down	Kang, 2003
CD99	CD99 Molecule	Brain	down	Bos, 2009
CDT1	Chromatin Licensing And DNA Replication Factor 1	Brain	down	Bos, 2009
CEBPD	CCAAT/enhancer Binding Protein (C/EBP), Delta	Brain	down	Bos, 2009
CELA1	Chymotrypsin-like Elastase Family, Member 1	Brain	down	Sevenich, 2007
CELA1	Chymotrypsin-like Elastase Family, Member 1	Bone	down	Sevenich, 2007
CELA1	Chymotrypsin-like Elastase Family, Member 1	Lung	down	Sevenich, 2007
CELA2B	Chymotrypsin-like Elastase Family, Member 2B	Bone	down	Sevenich, 2007
CELA2B	Chymotrypsin-like Elastase Family, Member 2B	Lung	down	Sevenich, 2007
CELA2B	Chymotrypsin-like Elastase Family, Member 2B	Brain	down	Sevenich, 2007
CELA3A	Chymotrypsin-like Elastase Family, Member 3A	Brain	down	Sevenich, 2007
CELA3A	Chymotrypsin-like Elastase Family, Member 3A	Bone	down	Sevenich, 2007
CELA3A	Chymotrypsin-like Elastase Family, Member 3A	Lung	down	Sevenich, 2007
CELA3B	Chymotrypsin-like Elastase Family, Member 3B	Brain	down	Sevenich, 2007
CELA3B	Chymotrypsin-like Elastase Family, Member 3B	Bone	down	Sevenich, 2007
CELA3B	Chymotrypsin-like Elastase Family, Member 3B	Lung	down	Sevenich, 2007
CFLAR	CASP8 And FADD-like Apoptosis Regulator	Bone	down	Sevenich, 2007
CLDN4	Claudin 4	Brain	down	Bos, 2009
CLDN4	Claudin 4	Lung	down	Minn, 2005
CLU	Clusterin	Brain	down	Bos, 2009
CLU	Clusterin	Bone	down	Kang, 2003
CMA1	Chymase 1, Mast Cell	Brain	down	Sevenich, 2007
CMA1	Chymase 1, Mast Cell	Lung	down	Sevenich, 2007
COL18A1	Collagen, Type XVIII, Alpha 1	Brain	down	Bos, 2009
COL4A6	Collagen, Type IV, Alpha 6	Brain	down	Sevenich, 2007
COL4A6	Collagen, Type IV, Alpha 6	Lung	down	Sevenich, 2007
COL5A1	Collagen, Type V, Alpha 1	Brain	down	Bos, 2009
COL5A1	Collagen, Type V, Alpha 1	Bone	down	Kang, 2003
COPS7B	COP9 Constitutive Photomorphogenic Homolog Subunit 7B (Arabidopsis)	Lung	down	Sevenich, 2007
COPZ2	Coatomer Protein Complex, Subunit Zeta 2	Brain	down	Bos, 2009
CPA3	Carboxypeptidase A3 (mast Cell)	Brain	down	Sevenich, 2007
CPA3	Carboxypeptidase A3 (mast Cell)	Lung	down	Sevenich, 2007
CPA5	Carboxypeptidase A5	Bone	down	Sevenich, 2007
CPA5	Carboxypeptidase A5	Brain	down	Sevenich, 2007
CPB1	Carboxypeptidase B1 (tissue)	Lung	down	Sevenich, 2007
CPB1	Carboxypeptidase B1 (tissue)	Brain	down	Sevenich, 2007
CPB2	Carboxypeptidase B2 (plasma)	Lung	down	Sevenich, 2007
CRNKL1	Crooked Neck Pre-mRNA Splicing Factor-like 1 (Drosophila)	Bone	down	Sevenich, 2007
CRSP2	Cofactor Required For Sp1 Transcriptional Activation, Subunit 2, 150kDa	Lung	down	Minn, 2005
CSF1	Colony Stimulating Factor 1 (macrophage)	Brain	down	Bos, 2009
CSF1	Colony Stimulating Factor 1 (macrophage)	Lung	down	Minn, 2005
CSF2RA	Colony Stimulating Factor 2 Receptor, Alpha, Low-affinity (granulocyte-macrophage)	Lung	down	Minn, 2005
CST11	Cystatin 11	Bone	down	Sevenich, 2007
CST4	Cystatin S	Lung	down	Sevenich, 2007
CST5	Cystatin D	Bone	down	Sevenich, 2007
CST7	Cystatin F (leukocystatin)	Brain	down	Bos, 2009
CST7	Cystatin F (leukocystatin)	Lung	down	Minn, 2005
CST7	Cystatin F (leukocystatin)	Brain	down	Sevenich, 2007
CST7	Cystatin F (leukocystatin)	Lung	down	Sevenich, 2007
CST8	Cystatin 8 (cystatin-related Epididymal Specific)	Brain	down	Sevenich, 2007
CST8	Cystatin 8 (cystatin-related Epididymal Specific)	Lung	down	Sevenich, 2007
CTDSPL	CTD (carboxy-terminal Domain, RNA Polymerase II, Polypeptide A) Small Phosphatase-like	Brain	down	Bos, 2009
CTRB1	Chymotrypsinogen B1	Bone	down	Sevenich, 2007
CTRB1	Chymotrypsinogen B1	Lung	down	Sevenich, 2007
CTRC	Chymotrypsin C (caldecrin)	Lung	down	Sevenich, 2007
CTRC	Chymotrypsin C (caldecrin)	Brain	down	Sevenich, 2007
CTRC	Chymotrypsin C (caldecrin)	Bone	down	Sevenich, 2007
CTRL	Chymotrypsin-like	Brain	down	Sevenich, 2007
CTRL	Chymotrypsin-like	Lung	down	Sevenich, 2007
CTSB	Cathepsin B	Brain	down	Bos, 2009
CTSB	Cathepsin B	Bone	down	Kang, 2003
CTSS	Cathepsin S	Brain	down	Sevenich, 2007
CTSS	Cathepsin S	Lung	down	Sevenich, 2007
CTSS	Cathepsin S	Bone	down	Sevenich, 2007
CTSW	Cathepsin W	Lung	down	Sevenich, 2007
CTSW	Cathepsin W	Bone	down	Sevenich, 2007
CTSW	Cathepsin W	Brain	down	Sevenich, 2007
CX3CL1	Human CX3C Chemokine	Bone	down	Kang, 2003
CXCR4	Chemokine (C-X-C Motif) Receptor 4	Lung	down	Minn, 2005
CYP1B1	Cytochrome P450, Subfamily I (dioxin-inducible), Polypeptide 1	Bone	down	Kang, 2003
DAAM1	Dishevelled Associated Activator Of Morphogenesis 1	Brain	down	Bos, 2009
DAAM1	Dishevelled Associated Activator Of Morphogenesis 1	Lung	down	Minn, 2005
DDR1	Discoidin Domain Receptor Family, Member 1	Bone	down	Kang, 2003
DLC1	Deleted In Liver Cancer 1	Bone	down	Kang, 2003
DLEU2	Deleted In Lymphocytic Leukemia, 2	Brain	down	Bos, 2009
EDIL3	EGF-like Repeats And Discoidin I-like Domains 3	Lung	down	Minn, 2005
EFEMP1	EGF-containing Fibulin-like Extracellular Matrix Protein 1	Lung	down	Minn, 2005
ELANE	Elastase, Neutrophil Expressed	Lung	down	Sevenich, 2007
ELANE	Elastase, Neutrophil Expressed	Brain	down	Sevenich, 2007
EPHX1	Epoxide Hydrolase 1, Microsomal (xenobiotic)	Lung	down	Minn, 2005
EPPIN	Epididymal Peptidase Inhibitor	Brain	down	Sevenich, 2007
EPPIN	Epididymal Peptidase Inhibitor	Lung	down	Sevenich, 2007
ETS2	V-ets Erythroblastosis Virus E26 Oncogene Homolog 2 (avian)	Brain	down	Bos, 2009
F10	Coagulation Factor X	Brain	down	Sevenich, 2007
F10	Coagulation Factor X	Bone	down	Sevenich, 2007
F10	Coagulation Factor X	Lung	down	Sevenich, 2007
F12	Coagulation Factor XII (Hageman Factor)	Bone	down	Sevenich, 2007
F12	Coagulation Factor XII (Hageman Factor)	Lung	down	Sevenich, 2007
F2	Coagulation Factor II (thrombin)	Bone	down	Sevenich, 2007
F2	Coagulation Factor II (thrombin)	Brain	down	Sevenich, 2007
F7	Coagulation Factor VII (serum Prothrombin Conversion Accelerator)	Lung	down	Sevenich, 2007
FAM20B	Major Histocompatibility Complex, Class I, B	Brain	down	Bos, 2009
FAM26B	Family With Sequence Similarity 26, Member B	Brain	down	Bos, 2009
FBLN1	Fibulin 1	Brain	down	Sevenich, 2007
FBLN1	Fibulin 1	Bone	down	Sevenich, 2007
FBLN1	Fibulin 1	Lung	down	Sevenich, 2007
FETUB	Fetuin B	Brain	down	Sevenich, 2007
FETUB	Fetuin B	Bone	down	Sevenich, 2007
FETUB	Fetuin B	Lung	down	Sevenich, 2007
FGFR1OP	FGFR1 Oncogene Partner	Brain	down	Bos, 2009
FKBP11	FK506 Binding Protein Precursor	Bone	down	Kang, 2003
FKBP5	FK506 Binding Protein 5	Brain	down	Bos, 2009
FN1	Fibronectin 1	Bone	down	Kang, 2003
FPR1	Formyl Peptide Receptor 1	Brain	down	Bos, 2009
FTH1	Ferritin, Heavy Polypeptide 1	Bone	down	Kang, 2003
FURIN	Furin (paired Basic Amino Acid Cleaving Enzyme)	Bone	down	Sevenich, 2007
FZD1	Frizzled Homolog 1 (Drosophila)	Brain	down	Bos, 2009
GABRE	Gamma-aminobutyric Acid (GABA) A Receptor, Epsilon	Brain	down	Bos, 2009
GAL	Galanin Prepropeptide	Bone	down	Sevenich, 2007
GALNAC4S-6ST	B Cell RAG Associated Protein	Bone	down	Kang, 2003
GBP1	Guanylate Binding Protein 1, Interferoninducible, 67kDa	Brain	down	Bos, 2009
GBP2	Guanylate Binding Protein 2, Interferoninducible	Brain	down	Bos, 2009
GBP2	Guanylate Binding Protein 2, Interferon-inducible	Bone	down	Kang, 2003
GJB3	Gap Junction Protein, Beta 3, 31kDa	Brain	down	Bos, 2009
GMFG	Glia Maturation Factor, Gamma	Brain	down	Bos, 2009
GPRC5C	G Protein-coupled Receptor, Family C, Group 5, Member C	Bone	down	Kang, 2003
GSN	Gelsolin (amyloidosis, Finnish Type)	Lung	down	Minn, 2005
GSTM4	Glutathione S-transferase M4	Lung	down	Minn, 2005
GSTP1	Glutathione S-transferase Pi	Brain	down	Bos, 2009
GZMB	Granzyme B (granzyme 2, Cytotoxic T-lymphocyte-associated Serine Esterase 1)	Bone	down	Sevenich, 2007
GZMB	Granzyme B (granzyme 2, Cytotoxic T-lymphocyte-associated Serine Esterase 1)	Lung	down	Sevenich, 2007
GZMK	Granzyme K (granzyme 3; Tryptase II)	Brain	down	Sevenich, 2007
GZMK	Granzyme K (granzyme 3; Tryptase II)	Lung	down	Sevenich, 2007
GZMM	Granzyme M (lymphocyte Met-ase 1)	Brain	down	Sevenich, 2007
GZMM	Granzyme M (lymphocyte Met-ase 1)	Lung	down	Sevenich, 2007
GZMM	Granzyme M (lymphocyte Met-ase 1)	Bone	down	Sevenich, 2007
HCFC1R1	Host Cell Factor C1 Regulator 1 (XPO1 Dependent)	Brain	down	Bos, 2009
HDHD1A	Haloacid Dehalogenase-like Hydrolase Domain Containing 1A	Lung	down	Minn, 2005
HFE	Hemochromatosis		down	Kang, 2003
HLA-C	Major Histocompatibility Complex, Class I, C	Brain	down	Bos, 2009
HLA-DPA1	Major Histocompatibility Complex, Class II, DP Alpha 1	Bone	down	Kang, 2003
HLA-DPA1	Major Histocompatibility Complex, Class II, DP Alpha 1	Lung	down	Minn, 2005
HLA-DPB1	Major Histocompatibility Complex, Class II DR Beta 1	Bone	down	Kang, 2003
HLA-DPB1	Major Histocompatibility Complex, Class II, DP Beta 1	Lung	down	Minn, 2005
HLA-DRA	Major Histocompatibility Complex, Class II DR Alpha	Bone	down	Kang, 2003
HLA-DRB1	Major Histocompatibility Complex, Class II, DR Beta 1	Lung	down	Minn, 2005
HLA-DRB1	Major Histocompatibility Complex, Class II, DR Beta 1	Bone	down	Minn, 2005
HLA-DRB3	Major Histocompatibility Complex, Class II, DR Beta 3	Bone	down	Kang, 2003
HLA-DRB3	Major Histocompatibility Complex, Class II, DR Beta 3	Lung	down	Minn, 2005
HLA-F	Major Histocompatibility Complex, Class I, F	Brain	down	Bos, 2009
HLA-G	Major Histocompatibility Complex, Class I, G	Brain	down	Bos, 2009
HLA-J	Major Histocompatibility Complex, Class I, J (pseudogene)	Brain	down	Bos, 2009
HP	Haptoglobin	Bone	down	Sevenich, 2007
HP	Haptoglobin	Lung	down	Sevenich, 2007
HPN	Hepsin	Brain	down	Sevenich, 2007
HPX	Hemopexin	Brain	down	Sevenich, 2007
HPX	Hemopexin	Bone	down	Sevenich, 2007
HPX	Hemopexin	Lung	down	Sevenich, 2007
HRG	Histidine-rich Glycoprotein	Lung	down	Sevenich, 2007
HRG	Histidine-rich Glycoprotein	Bone	down	Sevenich, 2007
HRG	Histidine-rich Glycoprotein	Brain	down	Sevenich, 2007
HSPB1	Heat Shock 27kDa Protein 1	Brain	down	Bos, 2009
HTRA3	HtrA Serine Peptidase 3	Bone	down	Sevenich, 2007
HTRA3	HtrA Serine Peptidase 3	Lung	down	Sevenich, 2007
IDH2	Isocitrate Dehydrogenase 2 (NADP+), Mitochondrial	Lung	down	Minn, 2005
IL15	Interleukin 15	Bone	down	Kang, 2003
IL32	Interleukin 32	Brain	down	Bos, 2009
ITGB4	Integrin, Beta 4	Brain	down	Bos, 2009
ITGB4	Integrin, Beta 4	Bone	down	Kang, 2003
ITIH1	Inter-alpha-trypsin Inhibitor Heavy Chain 1	Lung	down	Sevenich, 2007
ITIH1	Inter-alpha-trypsin Inhibitor Heavy Chain 1	Brain	down	Sevenich, 2007
ITIH1	Inter-alpha-trypsin Inhibitor Heavy Chain 1	Bone	down	Sevenich, 2007
JAG2	Jagged 2	Brain	down	Bos, 2009
KAT7	K(lysine) Acetyltransferase 7	Brain	down	Sevenich, 2007
KAT7	K(lysine) Acetyltransferase 7	Lung	down	Sevenich, 2007
KCTD12	Potassium Channel Tetramerisation Domain Containing 12	Brain	down	Bos, 2009
KIAA0738	TRPM8 Channel Associated Factor 1	Bone	down	Kang, 2003
KIAA0746	SEL1L Family Member 3	Bone	down	Kang, 2003
KIAA1199	Cell Migration Inducing Hyaluronan Binding Protein	Brain	down	Bos, 2009
KIAA1199	Cell Migration Inducing Hyaluronan Binding Protein	Lung	down	Minn, 2005
KLK1	Kallikrein 1	Bone	down	Sevenich, 2007
KLK10	Kallikrein-related Peptidase 10	Brain	down	Sevenich, 2007
KLK10	Kallikrein-related Peptidase 10	Lung	down	Sevenich, 2007
KLK10	Kallikrein-related Peptidase 10	Bone	down	Sevenich, 2007
KLK11	Kallikrein-related Peptidase 11	Brain	down	Sevenich, 2007
KLK12	Kallikrein-related Peptidase 12	Lung	down	Sevenich, 2007
KLK12	Kallikrein-related Peptidase 12	Bone	down	Sevenich, 2007
KLK13	Kallikrein-related Peptidase 13	Lung	down	Sevenich, 2007
KLK13	Kallikrein-related Peptidase 13	Bone	down	Sevenich, 2007
KLK13	Kallikrein-related Peptidase 13	Brain	down	Sevenich, 2007
KLK14	Kallikrein-related Peptidase 14	Bone	down	Sevenich, 2007
KLK14	Kallikrein-related Peptidase 14	Brain	down	Sevenich, 2007
KLK14	Kallikrein-related Peptidase 14	Lung	down	Sevenich, 2007
KLK15	Kallikrein-related Peptidase 15	Brain	down	Sevenich, 2007
KLK15	Kallikrein-related Peptidase 15	Bone	down	Sevenich, 2007
KLK2	Kallikrein-related Peptidase 2	Brain	down	Sevenich, 2007
KLK2	Kallikrein-related Peptidase 2	Lung	down	Sevenich, 2007
KLK6	Kallikrein-related Peptidase 6	Brain	down	Sevenich, 2007
KLK6	Kallikrein-related Peptidase 6	Lung	down	Sevenich, 2007
KLK6	Kallikrein-related Peptidase 6	Bone	down	Sevenich, 2007
KLK7	Kallikrein-related Peptidase 7	Brain	down	Sevenich, 2007
KLK7	Kallikrein-related Peptidase 7	Lung	down	Sevenich, 2007
KLK9	Kallikrein-related Peptidase 9	Bone	down	Sevenich, 2007
KLK9	Kallikrein-related Peptidase 9	Lung	down	Sevenich, 2007
KLK9	Kallikrein-related Peptidase 9	Brain	down	Sevenich, 2007
KRT7	Keratin 7	Bone	down	Kang, 2003
KRTAP4-5	Keratin Associated Protein 4-5	Brain	down	Sevenich, 2007
KRTAP4-5	Keratin Associated Protein 4-5	Lung	down	Sevenich, 2007
KRTAP4-5	Keratin Associated Protein 4-5	Bone	down	Sevenich, 2007
KRTAP4-7	Keratin Associated Protein 4-7	Brain	down	Sevenich, 2007
KRTAP4-7	Keratin Associated Protein 4-7	Lung	down	Sevenich, 2007
KRTAP4-7	Keratin Associated Protein 4-7	Bone	down	Sevenich, 2007
LAMB1	Laminin, Beta 1	Bone	down	Kang, 2003
LBH	Likely Ortholog Of Mouse Limb-bud And Heart Gene /// Likely Ortholog Of Mouse Limb-bud And Heart Gene	Lung	down	Minn, 2005
LRP1B	Low Density Lipoprotein Receptor-related Protein 1B	Brain	down	Sevenich, 2007
LRRC61	Leucine Rich Repeat Containing 61	Brain	down	Bos, 2009
LSS	Lanosterol Synthase (2,3-oxidosqualenelanosterol Cyclase)	Brain	down	Bos, 2009
LY6E	Lymphocyte Antigen 6 Complex, Locus E	Brain	down	Bos, 2009
LY6E	Lymphocyte Antigen 6 Complex, Locus E	Lung	down	Minn, 2005
LY6H	Lymphocyte Antigen 6 Complex, Locus H	Brain	down	Sevenich, 2007
LY6H	Lymphocyte Antigen 6 Complex, Locus H	Lung	down	Sevenich, 2007
LY6H	Lymphocyte Antigen 6 Complex, Locus H	Bone	down	Sevenich, 2007
MASP1	Mannan-binding Lectin Serine Peptidase 1 (C4/C2 Activating Component Of Ra-reactive Factor)	Brain	down	Sevenich, 2007
MASP1	Mannan-binding Lectin Serine Peptidase 1 (C4/C2 Activating Component Of Ra-reactive Factor)	Lung	down	Sevenich, 2007
MASP2	Mannan-binding Lectin Serine Peptidase 2	Lung	down	Sevenich, 2007
MASP2	Mannan-binding Lectin Serine Peptidase 2	Brain	down	Sevenich, 2007
MATN2	Matrilin 2	Lung	down	Minn, 2005
MBNL2	Muscleblind-like 2 (Drosophila)	Lung	down	Minn, 2005
MBTPS2	Membrane-bound Transcription Factor Protease, Site 2	Lung	down	Minn, 2005
MED14	Mediator Complex Subunit 14	Brain	down	Bos, 2009
MEP1A	Meprin A, Alpha (PABA Peptide Hydrolase)	Brain	down	Sevenich, 2007
MEP1A	Meprin A, Alpha (PABA Peptide Hydrolase)	Lung	down	Sevenich, 2007
MEP1B	Meprin A, Beta	Lung	down	Sevenich, 2007
MEP1B	Meprin A, Beta	Brain	down	Sevenich, 2007
MME	Membrane Metallo-endopeptidase	Brain	down	Sevenich, 2007
MME	Membrane Metallo-endopeptidase	Bone	down	Sevenich, 2007
MME	Membrane Metallo-endopeptidase	Lung	down	Sevenich, 2007
MMP11	Matrix Metallopeptidase 11 (stromelysin 3)	Brain	down	Sevenich, 2007
MMP11	Matrix Metallopeptidase 11 (stromelysin 3)	Lung	down	Sevenich, 2007
MMP11	Matrix Metallopeptidase 11 (stromelysin 3)	Bone	down	Sevenich, 2007
MMP15	Matrix Metallopeptidase 15 (membrane-inserted)	Brain	down	Sevenich, 2007
MMP15	Matrix Metallopeptidase 15 (membrane-inserted)	Lung	down	Sevenich, 2007
MMP15	Matrix Metallopeptidase 15 (membrane-inserted)	Bone	down	Sevenich, 2007
MMP16	Matrix Metallopeptidase 16 (membrane-inserted)	Lung	down	Sevenich, 2007
MMP16	Matrix Metallopeptidase 16 (membrane-inserted)	Brain	down	Sevenich, 2007
MMP16	Matrix Metallopeptidase 16 (membrane-inserted)	Bone	down	Sevenich, 2007
MMP17	Matrix Metallopeptidase 17 (membrane-inserted)	Bone	down	Sevenich, 2007
MMP17	Matrix Metallopeptidase 17 (membrane-inserted)	Brain	down	Sevenich, 2007
MMP2	Matrix Metallopeptidase 2 (gelatinase A, 72kDa Gelatinase, 72kDa Type IV Collagenase)	Brain	down	Sevenich, 2007
MMP2	Matrix Metallopeptidase 2 (gelatinase A, 72kDa Gelatinase, 72kDa Type IV Collagenase)	Bone	down	Sevenich, 2007
MMP24	Matrix Metallopeptidase 24 (membrane-inserted)	Bone	down	Sevenich, 2007
MMP24	Matrix Metallopeptidase 24 (membrane-inserted)	Brain	down	Sevenich, 2007
MMP24	Matrix Metallopeptidase 24 (membrane-inserted)	Lung	down	Sevenich, 2007
MMP25	Matrix Metallopeptidase 25	Bone	down	Sevenich, 2007
MMP25	Matrix Metallopeptidase 25	Brain	down	Sevenich, 2007
MMP25	Matrix Metallopeptidase 25	Lung	down	Sevenich, 2007
MMP26	Matrix Metallopeptidase 26	Lung	down	Sevenich, 2007
MMP27	Matrix Metallopeptidase 27	Brain	down	Sevenich, 2007
MMP28	Matrix Metallopeptidase 28	Brain	down	Sevenich, 2007
MMP8	Matrix Metallopeptidase 8 (neutrophil Collagenase)	Brain	down	Sevenich, 2007
MMP8	Matrix Metallopeptidase 8 (neutrophil Collagenase)	Bone	down	Sevenich, 2007
MMP8	Matrix Metallopeptidase 8 (neutrophil Collagenase)	Lung	down	Sevenich, 2007
MMP9	Matrix Metallopeptidase 9 (gelatinase B, 92kDa Gelatinase, 92kDa Type IV Collagenase)	Lung	down	Sevenich, 2007
MOCOS	Molybdenum Cofactor Sulfurase	Lung	down	Minn, 2005
MORC4	MORC Family CW-type Zinc Finger 4	Brain	down	Bos, 2009
MYH10	Myosin, Heavy Polypeptide 10, Non-muscle	Lung	down	Minn, 2005
N33	Putative Prostate Cancer Tumor Suppressor	Bone	down	Kang, 2003
NAPSA	Napsin A Aspartic Peptidase	Brain	down	Sevenich, 2007
NAPSA	Napsin A Aspartic Peptidase	Bone	down	Sevenich, 2007
NAPSA	Napsin A Aspartic Peptidase	Lung	down	Sevenich, 2007
NCK2	NCK Adaptor Protein 2	Brain	down	Bos, 2009
NDUFB2	NADH Dehydrogenase (ubiquinone) 1 Beta Subcomplex, 2, 8kDa	Brain	down	Bos, 2009
NEDD9	Neural Precursor Cell Expressed, Developmentally Down-regulated 9	Lung	down	Minn, 2005
NGFB	Nerve Growth Factor, Beta Polypeptide	Lung	down	Minn, 2005
NINJ2	Ninjurin 2	Brain	down	Bos, 2009
NMU	Neuromedin U	Brain	down	Bos, 2009
NNMT	Nicotinamide N-methyltransferase	Lung	down	Minn, 2005
OLFML2A	Olfactomedin-like 2A	Brain	down	Bos, 2009
OLFML2A	Olfactomedin-like 2A	Lung	down	Minn, 2005
OTUB1	OTU Domain, Ubiquitin Aldehyde Binding 1	Lung	down	Sevenich, 2007
PARD6B	Par-6 Partitioning Defective 6 Homolog Beta (C. Elegans) /// Par-6 Partitioning Defective 6 Homolog Beta (C. Elegans)	Lung	down	Minn, 2005
PARD6B	Par-6 Partitioning Defective 6 Homolog Beta (C. Elegans)	Lung	down	Minn, 2005
PBX1	Pre-B-cell Leukemia Homeobox 1	Brain	down	Bos, 2009
PCBP3	Poly(rC) Binding Protein 3	Brain	down	Bos, 2009
PCSK1	Proprotein Convertase Subtilisin/kexin Type 1	Brain	down	Sevenich, 2007
PCSK1N	Proprotein Convertase Subtilisin/kexin Type 1 Inhibitor	Lung	down	Sevenich, 2007
PCSK4	Proprotein Convertase Subtilisin/kexin Type 4	Lung	down	Sevenich, 2007
PCSK4	Proprotein Convertase Subtilisin/kexin Type 4	Brain	down	Sevenich, 2007
PCSK6	Proprotein Convertase Subtilisin/kexin Type 6	Lung	down	Sevenich, 2007
PCSK6	Proprotein Convertase Subtilisin/kexin Type 6	Brain	down	Sevenich, 2007
PCTK1	PCTAIRE Protein Kinase 1	Brain	down	Bos, 2009
PFKL	Phosphofructokinase, Liver	Brain	down	Bos, 2009
PGC	Progastricsin (pepsinogen C)	Brain	down	Sevenich, 2007
PI3	Peptidase Inhibitor 3, Skin-derived	Brain	down	Sevenich, 2007
PI3	Peptidase Inhibitor 3, Skin-derived	Lung	down	Sevenich, 2007
PI3	Peptidase Inhibitor 3, Skin-derived	Bone	down	Sevenich, 2007
PITX1	Paired-like Homeodomain 1	Brain	down	Bos, 2009
POMZP3	Zona Pellucida Glycoprotein 3 (sperm Receptor)	Brain	down	Bos, 2009
POMZP3	POM (POM121 Rat Homolog) And ZP3 Fusion	Bone	down	Kang, 2003
PON2	Paraoxonase 2	Brain	down	Bos, 2009
PON2	Paraoxonase 2	Bone	down	Kang, 2003
PPL	Periplakin	Bone	down	Kang, 2003
PPP2R1B	Protein Phosphatase 2 (formerly 2A),regulatory Subunit A, Beta Isoform	Brain	down	Bos, 2009
PROZ	Protein Z, Vitamin K-dependent Plasma Glycoprotein	Lung	down	Sevenich, 2007
PROZ	Protein Z, Vitamin K-dependent Plasma Glycoprotein	Brain	down	Sevenich, 2007
PRSS1	Protease, Serine, 1 (trypsin 1)	Lung	down	Sevenich, 2007
PRSS1	Protease, Serine, 1 (trypsin 1)	Bone	down	Sevenich, 2007
PRSS16	Protease, Serine, 16 (thymus)	Brain	down	Sevenich, 2007
PRSS16	Protease, Serine, 16 (thymus)	Lung	down	Sevenich, 2007
PRSS16	Protease, Serine, 16 (thymus)	Bone	down	Sevenich, 2007
PRSS2	Protease, Serine, 2 (trypsin 2)	Bone	down	Sevenich, 2007
PRSS2	Protease, Serine, 2 (trypsin 2)	Lung	down	Sevenich, 2007
PRSS21	Protease, Serine, 21 (testisin)	Bone	down	Sevenich, 2007
PRSS22	Protease, Serine, 22	Bone	down	Sevenich, 2007
PRSS22	Protease, Serine, 22	Brain	down	Sevenich, 2007
PRSS22	Protease, Serine, 22	Lung	down	Sevenich, 2007
PRSS50	Protease, Serine, 50	Lung	down	Sevenich, 2007
PRSS55	Protease, Serine, 55	Lung	down	Sevenich, 2007
PRSS8	Protease, Serine, 8	Bone	down	Sevenich, 2007
PRSS8	Protease, Serine, 8	Brain	down	Sevenich, 2007
PRSS8	Protease, Serine, 8	Lung	down	Sevenich, 2007
PRTN3	Proteinase 3	Lung	down	Sevenich, 2007
PRTN3	Proteinase 3	Bone	down	Sevenich, 2007
PTPRU	Protein Tyrosine Phosphatase, Receptor Type,U	Brain	down	Bos, 2009
RAPGEF1	Rap Guanine Nucleotide Exchange Factor (GEF) 1	Brain	down	Bos, 2009
RARRES3	Retinoic Acid Receptor Responder (tazarotene Induced) 3	Brain	down	Bos, 2009
RARRES3	Retinoic Acid Receptor Responder (tazarotene Induced) 3	Lung	down	Minn, 2005
REN	Renin	Bone	down	Sevenich, 2007
REN	Renin	Lung	down	Sevenich, 2007
REN	Renin	Brain	down	Sevenich, 2007
RHBDL2	Rhomboid, Veinlet-like 2 (Drosophila)	Bone	down	Kang, 2003
ROR1	Receptor Tyrosine Kinase-like Orphan Receptor 1	Lung	down	Minn, 2005
RUNX1	Runt-related Transcription Factor 1 (acute Aml1oncogene)	Brain	down	Bos, 2009
S100A2	S100 Calcium Binding Protein A2	Brain	down	Bos, 2009
S100A2	S100 Calcium-binding Protein A2	Bone	down	Kang, 2003
S100A3	S100 Calcium-binding Protein A3	Bone	down	Kang, 2003
S100A4	S100 Calcium Binding Protein A4	Brain	down	Bos, 2009
SAA2	Serum Amyloid A2	Bone	down	Kang, 2003
SCAMP4	Secretory Carrier Membrane Protein 4	Bone	down	Kang, 2003
SCNN1A	Sodium Channel, Nonvoltage-gated 1 Alpha	Brain	down	Bos, 2009
SCNN1A	Sodium Channel, Nonvoltage-gated 1 Alpha	Bone	down	Kang, 2003
SEPP1	Selenoprotein P, Plasma, 1	Brain	down	Bos, 2009
SERPINA1	Serine (or Cysteine) Proteinase Inhibitor, Clade A, Member 1	Bone	down	Kang, 2003
SERPINA2	Serpin Peptidase Inhibitor, Clade A (alpha-1 Antiproteinase, Antitrypsin), Member 2	Lung	down	Sevenich, 2007
SERPINA2	Serpin Peptidase Inhibitor, Clade A (alpha-1 Antiproteinase, Antitrypsin), Member 2	Brain	down	Sevenich, 2007
SERPINA3	Serpin Peptidase Inhibitor, Clade A (alpha-1 Antiproteinase, Antitrypsin), Member 3	Bone	down	Sevenich, 2007
SERPINA4	Serpin Peptidase Inhibitor, Clade A (alpha-1 Antiproteinase, Antitrypsin), Member 4	Brain	down	Sevenich, 2007
SERPINA4	Serpin Peptidase Inhibitor, Clade A (alpha-1 Antiproteinase, Antitrypsin), Member 4	Bone	down	Sevenich, 2007
SERPINA4	Serpin Peptidase Inhibitor, Clade A (alpha-1 Antiproteinase, Antitrypsin), Member 4	Lung	down	Sevenich, 2007
SERPINA5	Serpin Peptidase Inhibitor, Clade A (alpha-1 Antiproteinase, Antitrypsin), Member 5	Brain	down	Sevenich, 2007
SERPINA5	Serpin Peptidase Inhibitor, Clade A (alpha-1 Antiproteinase, Antitrypsin), Member 5	Bone	down	Sevenich, 2007
SERPINB10	Serpin Peptidase Inhibitor, Clade B (ovalbumin), Member 10	Brain	down	Sevenich, 2007
SERPINB10	Serpin Peptidase Inhibitor, Clade B (ovalbumin), Member 10	Bone	down	Sevenich, 2007
SERPINB10	Serpin Peptidase Inhibitor, Clade B (ovalbumin), Member 10	Lung	down	Sevenich, 2007
SERPINB3	Serpin Peptidase Inhibitor, Clade B (ovalbumin), Member 3	Brain	down	Sevenich, 2007
SERPINB3	Serpin Peptidase Inhibitor, Clade B (ovalbumin), Member 3	Lung	down	Sevenich, 2007
SERPINC1	Serpin Peptidase Inhibitor, Clade C (antithrombin), Member 1	Bone	down	Sevenich, 2007
SERPINC1	Serpin Peptidase Inhibitor, Clade C (antithrombin), Member 1	Lung	down	Sevenich, 2007
SERPIND1	Serpin Peptidase Inhibitor, Clade D (heparin Cofactor), Member 1	Lung	down	Sevenich, 2007
SERPINF2	Serpin Peptidase Inhibitor, Clade F (alpha-2 Antiplasmin, Pigment Epithelium Derived Factor), Member 2	Bone	down	Sevenich, 2007
SERPINF2	Serpin Peptidase Inhibitor, Clade F (alpha-2 Antiplasmin, Pigment Epithelium Derived Factor), Member 2	Lung	down	Sevenich, 2007
SERPINF2	Serpin Peptidase Inhibitor, Clade F (alpha-2 Antiplasmin, Pigment Epithelium Derived Factor), Member 2	Brain	down	Sevenich, 2007
SERPING1	Serpin Peptidase Inhibitor, Clade G (C1 Inhibitor), Member 1	Lung	down	Sevenich, 2007
SH3GL1	SH3-domain GRB2-like 1	Brain	down	Bos, 2009
SLPI	Secretory Leukocyte Peptidase Inhibitor	Brain	down	Sevenich, 2007
SLPI	Secretory Leukocyte Peptidase Inhibitor	Bone	down	Sevenich, 2007
SLPI	Secretory Leukocyte Peptidase Inhibitor	Lung	down	Sevenich, 2007
SOX4	SRY (sex Determining Region Y)-box 4	Bone	down	Kang, 2003
SPANXB1	Sperm Protein Associated With The Nucleus, X Chromosome, Family Member A1	Bone	down	Kang, 2003
SPINK2	Serine Peptidase Inhibitor, Kazal Type 2 (acrosin-trypsin Inhibitor)	Bone	down	Sevenich, 2007
SPINK2	Serine Peptidase Inhibitor, Kazal Type 2 (acrosin-trypsin Inhibitor)	Brain	down	Sevenich, 2007
SPINK2	Serine Peptidase Inhibitor, Kazal Type 2 (acrosin-trypsin Inhibitor)	Lung	down	Sevenich, 2007
SPINK4	Serine Peptidase Inhibitor, Kazal Type 4	Brain	down	Bos, 2009
SPINK4	Serine Protease Inhibitor, Kazal Type 4	Lung	down	Minn, 2005
SPINK4	Serine Peptidase Inhibitor, Kazal Type 4	Bone	down	Sevenich, 2007
SPINK4	Serine Peptidase Inhibitor, Kazal Type 4	Brain	down	Sevenich, 2007
SPINK4	Serine Peptidase Inhibitor, Kazal Type 4	Lung	down	Sevenich, 2007
SPINK5	Serine Peptidase Inhibitor, Kazal Type 5	Lung	down	Sevenich, 2007
SPINT1	Serine Peptidase Inhibitor, Kunitz Type 1	Bone	down	Sevenich, 2007
SPINT1	Serine Peptidase Inhibitor, Kunitz Type 1	Brain	down	Sevenich, 2007
SPINT1	Serine Peptidase Inhibitor, Kunitz Type 1	Lung	down	Sevenich, 2007
SPOCK1	Sparc/osteonectin, Cwcv And Kazal-like Domains Proteoglycan (testican) 1	Brain	down	Sevenich, 2007
SPOCK2	Sparc/osteonectin, Cwcv And Kazal-like Domains Proteoglycan (testican) 2	Brain	down	Sevenich, 2007
ST14	Suppression Of Tumorigenicity 14 (colon Carcinoma)	Lung	down	Sevenich, 2007
ST14	Suppression Of Tumorigenicity 14 (colon Carcinoma)	Brain	down	Sevenich, 2007
STS	Steroid Sulfatase (microsomal), Isozyme S	Brain	down	Bos, 2009
STYXL1	Serine/threonine/tyrosine Interacting-like 1	Brain	down	Bos, 2009
SUMO3	SMT3 Suppressor Of Mif Two 3 Homolog 3 (S. Cerevisiae)	Brain	down	Bos, 2009
TBC1D4	TBC1 Domain Family, Member 4	Lung	down	Minn, 2005
TCF3	Transcription Factor 3 (E2A Immunoglobulin Enhancer Binding Factors E12/E47)	Brain	down	Bos, 2009
TGFBI	Transforming Growth Factor, Beta-induced, 68kD	Bone	down	Kang, 2003
TMEM4	Transmembrane Protein 4	Bone	down	Kang, 2003
TMPRSS3	Transmembrane Protease, Serine 3	Brain	down	Sevenich, 2007
TMPRSS3	Transmembrane Protease, Serine 3	Lung	down	Sevenich, 2007
TMPRSS3	Transmembrane Protease, Serine 3	Bone	down	Sevenich, 2007
TMPRSS4	Transmembrane Protease, Serine 4	Lung	down	Sevenich, 2007
TMPRSS4	Transmembrane Protease, Serine 4	Brain	down	Sevenich, 2007
TMPRSS5	Transmembrane Protease, Serine 5	Bone	down	Sevenich, 2007
TMPRSS5	Transmembrane Protease, Serine 5	Brain	down	Sevenich, 2007
TMPRSS5	Transmembrane Protease, Serine 5	Lung	down	Sevenich, 2007
TMPRSS7	Transmembrane Protease, Serine 7	Brain	down	Sevenich, 2007
TMPRSS7	Transmembrane Protease, Serine 7	Lung	down	Sevenich, 2007
TMPRSS7	Transmembrane Protease, Serine 7	Bone	down	Sevenich, 2007
TNFAIP2	Tumor Necrosis Factor, Alpha-induced Protein 2	Bone	down	Kang, 2003
TNFSF10	Tumor Necrosis Factor (ligand) Superfamily, Member 10	Brain	down	Bos, 2009
TNFSF10	Tumor Necrosis Factor (ligand) Superfamily, Member 10	Lung	down	Minn, 2005
TNKS	Tankyrase, TRF1-interacting Ankyrin-related ADP-ribose Polymerase	Bone	down	Kang, 2003
TPSG1	Tryptase Gamma 1	Brain	down	Sevenich, 2007
TPSG1	Tryptase Gamma 1	Bone	down	Sevenich, 2007
TPSG1	Tryptase Gamma 1	Lung	down	Sevenich, 2007
TRAF2	TNF Receptor-associated Factor 2	Bone	down	Sevenich, 2007
TRB	T Cell Receptor Beta Locus	Bone	down	Kang, 2003
TRIM24	Tripartite Motif-containing 24	Brain	down	Bos, 2009
TRRAP	Transformation/transcription Domainassociated Protein	Brain	down	Bos, 2009
TUBA1	Tubulin, Alpha 1	Bone	down	Kang, 2003
TUBGCP3	Tubulin, Gamma Complex Associated Protein 3	Brain	down	Bos, 2009
UBE2D3	Ubiquitin-conjugating Enzyme E2D 3	Lung	down	Sevenich, 2007
UBE2D3	Ubiquitin-conjugating Enzyme E2D 3	Bone	down	Sevenich, 2007
UBE2D3	Ubiquitin-conjugating Enzyme E2D 3	Brain	down	Sevenich, 2007
USP6	Ubiquitin Specific Peptidase 6 (Tre-2 Oncogene)	Brain	down	Sevenich, 2007
VEGFA	Vascular Endothelial Growth Factor A	Brain	down	Bos, 2009
WT1	Wilms Tumor 1	Brain	down	Bos, 2009
ZFP36L2	Zinc Finger Protein 36, C3H Type-like 2	Brain	down	Bos, 2009
ZNF76	Zinc Finger Protein 76 (expressed In Testis)	Brain	down	Bos, 2009
SEPT2	Septin 2	Brain	up	Sevenich, 2007
ADAM17	ADAM Metallopeptidase Domain 17	Bone	up	Sevenich, 2007
ADAM19	ADAM Metallopeptidase Domain 19 (meltrin Beta)	Brain	up	Bos, 2009
ADAM9	ADAM Metallopeptidase Domain 9	Lung	up	Sevenich, 2007
ADAM9	ADAM Metallopeptidase Domain 9	Brain	up	Sevenich, 2007
ADAM9	ADAM Metallopeptidase Domain 9	Bone	up	Sevenich, 2007
ADAMTS1	ADAM Metallopeptidase With Thrombospondin Type 1 Motif, 1	Brain	up	Bos, 2009
ADAMTS1	A Disintegrin-like And Metalloprotease With Thrombospondin Type 1 Motif, 1	Bone	up	Kang, 2003
AGR2	Anterior Gradient Homolog 2 (Xenopus Laevis)	Brain	up	Bos, 2009
AK5	Adenylate Kinase 5	Brain	up	Bos, 2009
AKR1C1	Aldo-keto Reductase Family 1, Member C1(dihydrodiol Dehydrogenase 1; 20-alpha (3-alpha)-hydroxysteroid Dehydrogenase)	Brain	up	Bos, 2009
AKR1C2	Aldo-keto Reductase Family 1, Member C2 (dihydrodiol Dehydrogenase 2; Bile Acid Binding Protein; 3-alpha Hydroxysteroid Dehydrogenase, Type III)	Brain	up	Bos, 2009
ALDH1A3	Aldehyde Dehydrogenase 1 Family, Member A3	Brain	up	Bos, 2009
ALDH3A1	Aldehyde Dehydrogenase 3 Family, MemberA1	Lung	up	Minn, 2005
ALOX5AP	Arachidonate 5-lipoxygenase-activating Protein	Brain	up	Bos, 2009
ANAPC5	Anaphase Promoting Complex Subunit 5	Bone	up	Sevenich, 2007
ANGPTL4	Angiopoietin-like 4	Brain	up	Bos, 2009
ANGPTL4	Angiopoietin-like 4	Lung	up	Minn, 2005
ANXA1	Annexin A1	Brain	up	Sevenich, 2007
ANXA1	Annexin A1	Bone	up	Sevenich, 2007
ANXA1	Annexin A1	Lung	up	Sevenich, 2007
ANXA3	Annexin A3	Lung	up	Sevenich, 2007
ANXA3	Annexin A3	Brain	up	Sevenich, 2007
ANXA3	Annexin A3	Bone	up	Sevenich, 2007
ANXA5	Annexin A5	Brain	up	Sevenich, 2007
ANXA5	Annexin A5	Bone	up	Sevenich, 2007
ANXA5	Annexin A5	Lung	up	Sevenich, 2007
ANXA6	Annexin A6	Lung	up	Sevenich, 2007
ANXA6	Annexin A6	Bone	up	Sevenich, 2007
ANXA6	Annexin A6	Brain	up	Sevenich, 2007
AOX1	Aldehyde Oxidase 1	Bone	up	Kang, 2003
APOBEC3G	Apolipoprotein B MRNA Editing Enzyme, Catalytic Polypeptide-like 3G	Lung	up	Minn, 2005
APP	Amyloid Beta (A4) Precursor Protein	Brain	up	Sevenich, 2007
APP	Amyloid Beta (A4) Precursor Protein	Lung	up	Sevenich, 2007
APP	Amyloid Beta (A4) Precursor Protein	Bone	up	Sevenich, 2007
APPL2	Adaptor Protein, Phosphotyrosine Interaction,PH Domain And Leucine Zipper Containing 2	Brain	up	Bos, 2009
ARF1	ADP-ribosylation Factor 1	Lung	up	Sevenich, 2007
ARF1	ADP-ribosylation Factor 1	Brain	up	Sevenich, 2007
ARF1	ADP-ribosylation Factor 1	Bone	up	Sevenich, 2007
ARF3	ADP-ribosylation Factor 3	Bone	up	Sevenich, 2007
ARHGDIB	Rho GDP Dissociation Inhibitor (GDI) Beta	Brain	up	Bos, 2009
ARHGDIB	Rho GDP Dissociation Inhibitor (GDI) Beta	Lung	up	Minn, 2005
ASB1	Ankyrin Repeat And SOCS Box-containing 1	Brain	up	Bos, 2009
ASRGL1	Asparaginase Like 1	Brain	up	Bos, 2009
ATF1	Activating Transcription Factor 1	Lung	up	Minn, 2005
ATP6V0E1	ATPase, H+ Transporting, Lysosomal 9kDa, V0 Subunit E1	Bone	up	Sevenich, 2007
ATP6V0E1	ATPase, H+ Transporting, Lysosomal 9kDa, V0 Subunit E1	Lung	up	Sevenich, 2007
ATP6V0E1	ATPase, H+ Transporting, Lysosomal 9kDa, V0 Subunit E1	Brain	up	Sevenich, 2007
AZIN1	Antizyme Inhibitor 1	Lung	up	Sevenich, 2007
AZIN1	Antizyme Inhibitor 1	Brain	up	Sevenich, 2007
AZIN1	Antizyme Inhibitor 1	Bone	up	Sevenich, 2007
B4GALT6	UDP-Gal:betaGlcNAc Beta 1,4-galactosyltransferase, Polypeptide 6	Brain	up	Bos, 2009
BRF2	BRF2, Subunit Of RNA Polymerase III Transcription Initiation Factor, BRF1-like	Brain	up	Bos, 2009
C10orf116	Chromosome 10 Open Reading Frame 116, Adipose Specific 2	Lung	up	Minn, 2005
C13orf15	Chromosome 13 Open Reading Frame 15	Brain	up	Bos, 2009
C14orf139	Chromosome 14 Open Reading Frame 139	Lung	up	Minn, 2005
C14orf139	Chromosome 14 Open Reading Frame 139	Bone	up	Minn, 2005
C17orf91	Chromosome 17 Open Reading Frame 91	Brain	up	Bos, 2009
C1D	C1D Nuclear Receptor Corepressor	Bone	up	Sevenich, 2007
C5orf21	Chromosome 5 Open Reading Frame 21	Brain	up	Bos, 2009
CANX	Calnexin	Brain	up	Sevenich, 2007
CANX	Calnexin	Bone	up	Sevenich, 2007
CANX	Calnexin	Lung	up	Sevenich, 2007
CAPN2	Calpain 2, (m/II) Large Subunit	Brain	up	Sevenich, 2007
CAPN2	Calpain 2, (m/II) Large Subunit	Bone	up	Sevenich, 2007
CAPN2	Calpain 2, (m/II) Large Subunit	Lung	up	Sevenich, 2007
CAPN7	Calpain 7	Bone	up	Sevenich, 2007
CAPNS1	Calpain, Small Subunit 1	Lung	up	Sevenich, 2007
CAPNS1	Calpain, Small Subunit 1	Brain	up	Sevenich, 2007
CAPNS1	Calpain, Small Subunit 1	Bone	up	Sevenich, 2007
CASP1	Caspase 1, Apoptosis-related Cysteinepeptidase (interleukin 1, Beta, Convertase)	Brain	up	Bos, 2009
CASP1	Caspase 1, Apoptosis-related Cysteine Protease (interleukin 1, Beta, Convertase)	Lung	up	Minn, 2005
CASP3	Caspase 3, Apoptosis-related Cysteine Peptidase	Bone	up	Sevenich, 2007
CASP4	Caspase 4, Apoptosis-related Cysteine Peptidase	Brain	up	Bos, 2009
CAST	Calpastatin	Bone	up	Sevenich, 2007
CAST	Calpastatin	Brain	up	Sevenich, 2007
CAV1	Caveolin 1, Caveolae Protein, 22kDa	Brain	up	Sevenich, 2007
CAV1	Caveolin 1, Caveolae Protein, 22kDa	Bone	up	Sevenich, 2007
CAV1	Caveolin 1, Caveolae Protein, 22kDa	Lung	up	Sevenich, 2007
CBX3	Chromobox Homolog 3	Brain	up	Sevenich, 2007
CBX3	Chromobox Homolog 3	Lung	up	Sevenich, 2007
CBX3	Chromobox Homolog 3	Bone	up	Sevenich, 2007
CCL20	Chemokine (C-C Motif) Ligand 20	Brain	up	Bos, 2009
CCSER2	Coiled-coil Serine-rich Protein 2	Bone	up	Sevenich, 2007
CCSER2	Coiled-coil Serine-rich Protein 2	Brain	up	Sevenich, 2007
CCSER2	Coiled-coil Serine-rich Protein 2	Lung	up	Sevenich, 2007
CENTD1	Centaurin, Delta 1	Brain	up	Bos, 2009
CNOT2	CCR4-NOT Transcription Complex, Subunit 2	Lung	up	Minn, 2005
COL13A1	Collagen, Type XIII, Alpha 1	Brain	up	Bos, 2009
COL1A1	Collagen, Type I, Alpha 1	Lung	up	Minn, 2005
COL6A1	Collagen, Type VI, Alpha 1	Lung	up	Minn, 2005
COPS3	COP9 Constitutive Photomorphogenic Homolog Subunit 3 (Arabidopsis)	Lung	up	Sevenich, 2007
COPS3	COP9 Constitutive Photomorphogenic Homolog Subunit 3 (Arabidopsis)	Brain	up	Sevenich, 2007
COPS3	COP9 Constitutive Photomorphogenic Homolog Subunit 3 (Arabidopsis)	Bone	up	Sevenich, 2007
COPS4	COP9 Constitutive Photomorphogenic Homolog Subunit 4 (Arabidopsis)	Lung	up	Sevenich, 2007
COPS4	COP9 Constitutive Photomorphogenic Homolog Subunit 4 (Arabidopsis)	Brain	up	Sevenich, 2007
COPS4	COP9 Constitutive Photomorphogenic Homolog Subunit 4 (Arabidopsis)	Bone	up	Sevenich, 2007
COX4I1	Cytochrome C Oxidase Subunit IV Isoform 1	Brain	up	Sevenich, 2007
COX4I1	Cytochrome C Oxidase Subunit IV Isoform 1	Bone	up	Sevenich, 2007
CPVL	Carboxypeptidase, Vitellogenic-like	Brain	up	Bos, 2009
CRADD	CASP2 And RIPK1 Domain Containing Adaptor With Death Domain	Brain	up	Bos, 2009
CRADD	CASP2 And RIPK1 Domain Containing Adaptor With Death Domain	Bone	up	Kang, 2003
CRIP2	Cysteine-rich Protein 2	Brain	up	Bos, 2009
CSF3	Colony Stimulating Factor 3 (granulocyte)	Brain	up	Bos, 2009
CSF3	Colony Stimulating Factor 3 (granulocyte)	Lung	up	Minn, 2005
CST1	Cystatin SN	Brain	up	Bos, 2009
CST1	Cystatin SN	Bone	up	Sevenich, 2007
CST1	Cystatin SN	Brain	up	Sevenich, 2007
CST3	Cystatin C	Bone	up	Sevenich, 2007
CST3	Cystatin C	Lung	up	Sevenich, 2007
CST3	Cystatin C	Brain	up	Sevenich, 2007
CST6	Cystatin E/M	Lung	up	Sevenich, 2007
CSTB	Cystatin B (stefin B)	Lung	up	Sevenich, 2007
CSTB	Cystatin B (stefin B)	Bone	up	Sevenich, 2007
CTCL	CTCL Tumor Antigen Se57-1	Bone	up	Kang, 2003
CTGF	Connective Tissue Growth Factor	Brain	up	Bos, 2009
CTGF	Connective Tissue Growth Factor	Bone	up	Kang, 2003
CTSB	Cathepsin B	Bone	up	Sevenich, 2007
CTSB	Cathepsin B	Brain	up	Sevenich, 2007
CTSB	Cathepsin B	Lung	up	Sevenich, 2007
CTSC	Cathepsin C	Brain	up	Bos, 2009
CTSC	Cathepsin C	Bone	up	Sevenich, 2007
CTSC	Cathepsin C	Lung	up	Sevenich, 2007
CTSC	Cathepsin C	Brain	up	Sevenich, 2007
CTSD	Cathepsin D	Bone	up	Sevenich, 2007
CTSD	Cathepsin D	Brain	up	Sevenich, 2007
CTSD	Cathepsin D	Lung	up	Sevenich, 2007
CTSL1	Cathepsin L1	Bone	up	Sevenich, 2007
CTSL1	Cathepsin L1	Lung	up	Sevenich, 2007
CTSL1	Cathepsin L1	Brain	up	Sevenich, 2007
CTSZ	Cathepsin Z	Brain	up	Sevenich, 2007
CUGBP2	CUG Triplet Repeat, RNA Binding Protein 2	Brain	up	Bos, 2009
CXCL1	Chemokine (C-X-C Motif) Ligand 1 (melanoma Growth Stimulating Activity, Alpha)	Lung	up	Minn, 2005
CXCR4	Chemokine (C-X-C Motif)	Bone	up	Kang, 2003
DAB2	Disabled Homolog 2, Mitogen-responsive Phosphoprotein (Drosophila)	Brain	up	Bos, 2009
DAD1	Defender Against Cell Death 1	Bone	up	Sevenich, 2007
DAD1	Defender Against Cell Death 1	Lung	up	Sevenich, 2007
DAD1	Defender Against Cell Death 1	Brain	up	Sevenich, 2007
DCAMKL1	Doublecortin And CaM Kinase-like 1	Lung	up	Minn, 2005
DDX10	DEAD/H (Asp-Glu-Ala-Asp/His) Box Polypeptide 10 (RNA Helicase)	Bone	up	Kang, 2003
DDX39B	DEAD (Asp-Glu-Ala-Asp) Box Polypeptide 39B	Bone	up	Sevenich, 2007
DDX39B	DEAD (Asp-Glu-Ala-Asp) Box Polypeptide 39B	Lung	up	Sevenich, 2007
DDX39B	DEAD (Asp-Glu-Ala-Asp) Box Polypeptide 39B	Brain	up	Sevenich, 2007
DPP8	Dipeptidyl-peptidase 8	Bone	up	Sevenich, 2007
DTNA	Dystrobrevin, Alpha	Brain	up	Bos, 2009
DUSP1	Dual Specificity Phosphatase 1	Brain	up	Bos, 2009
DUSP1	Dual Specificity Phosphatase	Bone	up	Kang, 2003
EDIL3	EGF-like Repeats And Discoidin I-like Domains	Brain	up	Bos, 2009
EDN1	Endothelin 1	Brain	up	Bos, 2009
EDNRA	Endothelin Receptor Type A	Brain	up	Bos, 2009
EEF2	Eukaryotic Translation Elongation Factor 2	Brain	up	Sevenich, 2007
EEF2	Eukaryotic Translation Elongation Factor 2	Bone	up	Sevenich, 2007
EEF2	Eukaryotic Translation Elongation Factor 2	Lung	up	Sevenich, 2007
EIF3D	Eukaryotic Translation Initiation Factor 3, Subunit D	Brain	up	Sevenich, 2007
EIF3D	Eukaryotic Translation Initiation Factor 3, Subunit D	Bone	up	Sevenich, 2007
EIF3F	Eukaryotic Translation Initiation Factor 3, Subunit F	Lung	up	Sevenich, 2007
EIF3F	Eukaryotic Translation Initiation Factor 3, Subunit F	Brain	up	Sevenich, 2007
EIF3F	Eukaryotic Translation Initiation Factor 3, Subunit F	Bone	up	Sevenich, 2007
EIF3M	Eukaryotic Translation Initiation Factor 3, Subunit M	Bone	up	Sevenich, 2007
EIF3M	Eukaryotic Translation Initiation Factor 3, Subunit M	Brain	up	Sevenich, 2007
ELAVL4	ELAV (embryonic Lethal, Abnormal Vision, Drosophila)-like 4 (Hu Antigen D)	Brain	up	Bos, 2009
EMP1	Epithelial Membrane Protein 1	Lung	up	Minn, 2005
ENDOGL1	Endonuclease G-like 1	Bone	up	Kang, 2003
ENPP4	Ectonucleotide Pyrophosphatase/phosphodiesterase 4 (putative Function)	Brain	up	Bos, 2009
ENTPD3	Ectonucleoside Triphosphate Diphosphohydrolase 3	Brain	up	Bos, 2009
EREG	Epiregulin	Lung	up	Minn, 2005
ERH	Enhancer Of Rudimentary Homolog (Drosophila)	Brain	up	Sevenich, 2007
ERH	Enhancer Of Rudimentary Homolog (Drosophila)	Bone	up	Sevenich, 2007
ERH	Enhancer Of Rudimentary Homolog (Drosophila)	Lung	up	Sevenich, 2007
EST	G-2 And S-phase Expressed 1	Bone	up	Kang, 2003
FAM59A	Family With Sequence Similarity 59, Member A	Brain	up	Bos, 2009
FAU	Finkel-Biskis-Reilly Murine Sarcoma Virus (FBR-MuSV) Ubiquitously Expressed	Brain	up	Sevenich, 2007
FCHO1	FCH Domain Only 1	Brain	up	Bos, 2009
FGF5	Fibroblast Growth Factor 5	Brain	up	Bos, 2009
FGF5	Fibroblast Growth Factor 5 12.29 4q21 Angiogenesis	Bone	up	Kang, 2003
FGF5	Fibroblast Growth Factor 5 15.51 4q21 Angiogenesis	Bone	up	Kang, 2003
FHL1	SLIM1,Four And A Half LIM Domains 1	Bone	up	Kang, 2003
FNTA	Farnesyltransferase, CAAX Box, Alpha	Brain	up	Sevenich, 2007
FNTA	Farnesyltransferase, CAAX Box, Alpha	Lung	up	Sevenich, 2007
FNTA	Farnesyltransferase, CAAX Box, Alpha	Bone	up	Sevenich, 2007
FOXA2	Forkhead Box A2	Brain	up	Bos, 2009
FSCN1	Fascin Homolog 1, Actin-bundling Protein (Strongylocentrotus Purpuratus)	Brain	up	Bos, 2009
FSCN1	Fascin Homolog 1, Actin-bundling Protein (Strongylocentrotus Purpuratus)	Lung	up	Minn, 2005
FST	Follistatin	Bone	up	Kang, 2003
FSTL1	Follistatin-like 1	Lung	up	Sevenich, 2007
FSTL1	Follistatin-like 1	Brain	up	Sevenich, 2007
FSTL1	Follistatin-like 1	Bone	up	Sevenich, 2007
FYN	Proto-Oncogene, Src Family Tyrosine Kinase	Bone	up	Kang, 2003
GAL3ST4	Galactose-3-O-sulfotransferase 4	Brain	up	Bos, 2009
GALC	Galactosylceramidase	Brain	up	Bos, 2009
GARNL4	GTPase Activating Rap/RanGAP Domain-like 4	Brain	up	Bos, 2009
GDI2	GDP Dissociation Inhibitor 2	Brain	up	Sevenich, 2007
GDI2	GDP Dissociation Inhibitor 2	Lung	up	Sevenich, 2007
GDI2	GDP Dissociation Inhibitor 2	Bone	up	Sevenich, 2007
GJA1	Gap Junction Protein, Alpha 1, 43kDa	Brain	up	Bos, 2009
GOLSYN	Golgi-localized Protein	Brain	up	Bos, 2009
GPR153	G Protein-coupled Receptor 153	Lung	up	Minn, 2005
GUK1	Guanylate Kinase 1	Lung	up	Sevenich, 2007
GUK1	Guanylate Kinase 1	Bone	up	Sevenich, 2007
GUK1	Guanylate Kinase 1	Brain	up	Sevenich, 2007
GYPC	Glycophorin C (Gerbich Blood Group)	Lung	up	Minn, 2005
H2AFL	H2A Histone Family, Member L	Bone	up	Kang, 2003
H2AFO	H2A Histone Family, Member 0	Bone	up	Kang, 2003
H2BFJ	H2B Histone Family, Member J	Bone	up	Kang, 2003
H2BFS	H2B Histone Family, Member S	Brain	up	Bos, 2009
HBEGF	Heparin-binding EGF-like Growth Factor	Brain	up	Bos, 2009
HINT1	Histidine Triad Nucleotide Binding Protein 1	Lung	up	Sevenich, 2007
HINT1	Histidine Triad Nucleotide Binding Protein 1	Brain	up	Sevenich, 2007
HINT1	Histidine Triad Nucleotide Binding Protein 1	Bone	up	Sevenich, 2007
HIST1H1C	Histone Cluster 1, H1c	Brain	up	Bos, 2009
HIST1H1D	Histone Cluster 1, H1d	Brain	up	Bos, 2009
HIST1H2AC	Histone Cluster 1, H2ac	Brain	up	Bos, 2009
HIST1H2BC	Histone Cluster 1, H2bg	Brain	up	Bos, 2009
HIST1H2BD	Histone Cluster 1, H2bd	Brain	up	Bos, 2009
HIST1H4A	Histone Cluster 1, H4i	Brain	up	Bos, 2009
HIST2H2AA3	Histone Cluster 2, H2aa3	Brain	up	Bos, 2009
HIST2H2BE	Histone Cluster 2, H2be	Brain	up	Bos, 2009
HNRNPA1	Heterogeneous Nuclear Ribonucleoprotein A1	Brain	up	Sevenich, 2007
HNRNPA1	Heterogeneous Nuclear Ribonucleoprotein A1	Bone	up	Sevenich, 2007
HNRNPA1	Heterogeneous Nuclear Ribonucleoprotein A1	Lung	up	Sevenich, 2007
HNRNPC	Heterogeneous Nuclear Ribonucleoprotein C (C1/C2)	Brain	up	Sevenich, 2007
HNRNPC	Heterogeneous Nuclear Ribonucleoprotein C (C1/C2)	Lung	up	Sevenich, 2007
HNRNPC	Heterogeneous Nuclear Ribonucleoprotein C (C1/C2)	Bone	up	Sevenich, 2007
HNRNPK	Heterogeneous Nuclear Ribonucleoprotein K	Brain	up	Sevenich, 2007
HNRNPK	Heterogeneous Nuclear Ribonucleoprotein K	Lung	up	Sevenich, 2007
HNRNPK	Heterogeneous Nuclear Ribonucleoprotein K	Bone	up	Sevenich, 2007
HOXC4	Homeobox C4	Brain	up	Bos, 2009
HSP90AB1	Heat Shock Protein 90kDa Alpha (cytosolic), Class B Member 1	Lung	up	Sevenich, 2007
HSP90AB1	Heat Shock Protein 90kDa Alpha (cytosolic), Class B Member 1	Brain	up	Sevenich, 2007
HSP90AB1	Heat Shock Protein 90kDa Alpha (cytosolic), Class B Member 1	Bone	up	Sevenich, 2007
HSPA12A	Heat Shock 70kDa Protein 12A	Brain	up	Bos, 2009
HTRA1	HtrA Serine Peptidase 1	Lung	up	Sevenich, 2007
HTRA1	HtrA Serine Peptidase 1	Brain	up	Sevenich, 2007
HTRA1	HtrA Serine Peptidase 1	Bone	up	Sevenich, 2007
ID1	Inhibitor Of DNA Binding 1, Dominant Negative Helix-loop-helix Protein	Lung	up	Minn, 2005
IDS	Iduronate 2-sulfatase (Hunter Syndrome)	Brain	up	Bos, 2009
IGFBP1	Insulin-like Growth Factor Binding Protein 1	Brain	up	Bos, 2009
IGFBP7	Insulin-like Growth Factor Binding Protein 7	Brain	up	Sevenich, 2007
IGFBP7	Insulin-like Growth Factor Binding Protein 7	Bone	up	Sevenich, 2007
IGFBP7	Insulin-like Growth Factor Binding Protein 7	Lung	up	Sevenich, 2007
IGSF4	Immunoglobulin Superfamily, Member 4	Lung	up	Minn, 2005
IL11	Interleukin 11	Brain	up	Bos, 2009
IL11	Interleukin 11	Bone	up	Kang, 2003
IL13RA2	Interleukin 13 Receptor, Alpha 2	Brain	up	Bos, 2009
IL13RA2	Interleukin 13 Receptor, Alpha 2	Lung	up	Minn, 2005
IL18	Interleukin 18 (interferon-gamma-inducing Factor)	Brain	up	Bos, 2009
IL1A	Interleukin 1, Alpha	Brain	up	Bos, 2009
IL1B	Interleukin 1, Beta	Brain	up	Bos, 2009
IL27RA	Interleukin 27 Receptor, Alpha	Brain	up	Bos, 2009
ILF2	Interleukin Enhancer Binding Factor 2, 45kDa	Brain	up	Sevenich, 2007
ILF2	Interleukin Enhancer Binding Factor 2, 45kDa	Lung	up	Sevenich, 2007
ILF2	Interleukin Enhancer Binding Factor 2, 45kDa	Bone	up	Sevenich, 2007
ISG20	Interferon Stimulated Exonuclease Gene 20kDa	Brain	up	Bos, 2009
ISG20	Interferon Stimulated Gene 20kDa	Lung	up	Minn, 2005
JAG1	Jagged 1 (Alagille Syndrome)	Brain	up	Bos, 2009
JAG1	Jagged 1 (Alagille Syndrome)	Lung	up	Minn, 2005
JTB	Jumping Translocation Breakpoint	Brain	up	Sevenich, 2007
JTB	Jumping Translocation Breakpoint	Lung	up	Sevenich, 2007
JTB	Jumping Translocation Breakpoint	Bone	up	Sevenich, 2007
KARS	Lysyl-tRNA Synthetase	Brain	up	Sevenich, 2007
KARS	Lysyl-tRNA Synthetase	Bone	up	Sevenich, 2007
KCNK1	Potassium Channel, Subfamily K, Member 1	Brain	up	Bos, 2009
KCTD12	Potassium Channel Tetramerisation Domain Containing 12	Brain	up	Bos, 2009
KHDRBS3	KH Domain Containing, RNA Binding, Signal Transduction Associated 3	Brain	up	Bos, 2009
KHDRBS3	KH Domain Containing, RNA Binding, Signal Transduction Associated 3	Bone	up	Kang, 2003
KIAA1053	Sterile Alpha Motif Domain Containing 4A	Bone	up	Kang, 2003
KIFAP3	Kinesin-associated Protein 3	Brain	up	Sevenich, 2007
KIFAP3	Kinesin-associated Protein 3	Lung	up	Sevenich, 2007
KIFAP3	Kinesin-associated Protein 3	Bone	up	Sevenich, 2007
KLHL25	Kelch-like 25 (Drosophila)	Brain	up	Bos, 2009
KLRC1	Killer Cell Lectin-like Receptor Subfamily C, Member 1	Lung	up	Minn, 2005
KLRC2	Killer Cell Lectin-like Receptor Subfamily C, Member 2	Lung	up	Minn, 2005
KRTHB1	Keratin, Hair, Basic, 1	Lung	up	Minn, 2005
KTELC1	KTEL (Lys-Tyr-Glu-Leu) Containing 1	Brain	up	Bos, 2009
KYNU	Kynureninase (L-kynurenine Hydrolase)	Brain	up	Bos, 2009
KYNU	Kynureninase (L-kynurenine Hydrolase)	Lung	up	Minn, 2005
LAMA4	Laminin, Alpha 4	Brain	up	Bos, 2009
LAMP3	Lysosomal-associated Membrane Protein 3	Brain	up	Bos, 2009
LAP3	Leucine Aminopeptidase 3	Bone	up	Sevenich, 2007
LAPTM5	Lysosomal-associated Multispanning Membrane Protein-5	Lung	up	Minn, 2005
LEF1	Lymphoid Enhancer-binding Factor 1	Brain	up	Bos, 2009
LIF	Leukemia Inhibitory Factor (cholinergic Differentiation Factor)	Brain	up	Bos, 2009
LOC100131795	Nicotinamide Nucleotide Adenylyltransferase 2	Brain	up	Bos, 2009
LOC100133916	Mediator Complex Subunit 18	Brain	up	Bos, 2009
LOC100134294	Trypsinogen C	Brain	up	Bos, 2009
LOC100134295	Solute Carrier Organic Anion Transporter Family, Member 4A1	Brain	up	Bos, 2009
LOC221810	Hypothetical Protein LOC221810	Lung	up	Minn, 2005
LOH11CR2A	Loss Of Heterozygosity, 11, Chromosomal Region 2, Gene A	Brain	up	Bos, 2009
LPHN2	Latrophilin 2	Brain	up	Bos, 2009
LPXN	Leupaxin	Brain	up	Bos, 2009
LTBP1	Latent Transforming Growth Factor Beta Binding Protein 1	Brain	up	Bos, 2009
LTBP1	Latent Transforming Growth Factor Beta Binding Protein 1	Lung	up	Minn, 2005
MAGEC1	Melanoma Antigen Family C, 1	Brain	up	Bos, 2009
MAGED4	Melanoma Antigen, Family D, 4 /// Melanoma Antigen, Family D, 4	Lung	up	Minn, 2005
MAGEH1	Melanoma Antigen Family H, 1	Brain	up	Bos, 2009
MAN1A1	Mannosidase, Alpha, Class 1A, Member 1	Brain	up	Bos, 2009
MAN1A1	Mannosidase, Alpha, Class 1A, Member 1	Lung	up	Minn, 2005
MANSC1	MANSC Domain Containing 1	Brain	up	Bos, 2009
MAP2K2	Mitogen-activated Protein Kinase Kinase 2	Bone	up	Sevenich, 2007
MAP2K2	Mitogen-activated Protein Kinase Kinase 2	Lung	up	Sevenich, 2007
MAP2K2	Mitogen-activated Protein Kinase Kinase 2	Brain	up	Sevenich, 2007
MAP2K3	Mitogen-activated Protein Kinase Kinase 3	Brain	up	Bos, 2009
MAPRE2	Microtubule-associated Protein, RP/EB Family, Member 2	Brain	up	Bos, 2009
MCAM	Melanoma Cell Adhesion Molecule	Bone	up	Kang, 2003
MEF2C	Myocyte Enhancer Factor 2C	Brain	up	Bos, 2009
METAP2	Methionyl Aminopeptidase 2	Lung	up	Sevenich, 2007
METAP2	Methionyl Aminopeptidase 2	Brain	up	Sevenich, 2007
METAP2	Methionyl Aminopeptidase 2	Bone	up	Sevenich, 2007
MFAP2	Microfibrillar-associated Protein 2	Lung	up	Minn, 2005
MITF	Microphthalmia-associated Transcription Factor	Bone	up	Kang, 2003
MMP1	Matrix Metallopeptidase 1 (interstitial Collagenase)	Brain	up	Bos, 2009
MMP1	Matrix Metalloproteinase 1 (interstitial Collagenase)	Bone	up	Kang, 2003
MMP1	Matrix Metalloproteinase 1 (interstitial Collagenase)	Lung	up	Minn, 2005
MMP2	Matrix Metalloproteinase 2 (gelatinase A, 72kDa Gelatinase, 72kDa Type IV Collagenase)	Lung	up	Minn, 2005
MMP3	Matrix Metallopeptidase 3 (stromelysin 1, Progelatinase)	Brain	up	Bos, 2009
MOCS1	Molybdenum Cofactor Synthesis 1	Brain	up	Bos, 2009
MRPS18B	Mitochondrial Ribosomal Protein S18B	Bone	up	Kang, 2003
NAP1L3	Nucleosome Assembly Protein 1-like 3	Brain	up	Bos, 2009
NAP1L3	Nucleosome Assembly Protein 1-like 3	Bone	up	Kang, 2003
NARS	Asparaginyl-tRNA Synthetase	Brain	up	Sevenich, 2007
NARS	Asparaginyl-tRNA Synthetase	Bone	up	Sevenich, 2007
NARS	Asparaginyl-tRNA Synthetase	Lung	up	Sevenich, 2007
NCF2	Neutrophil Cytosolic Factor 2 (65kD, Chronic Granulomatous Disease, Autosomal 2)	Bone	up	Kang, 2003
NEDD4L	Neural Precursor Cell Expressed,developmentally Down-regulated 4-like	Brain	up	Bos, 2009
NEDD4L	Ubiquitin-protein Ligase NEDD4-like	Bone	up	Kang, 2003
NONO	Non-POU Domain Containing, Octamer-binding	Bone	up	Sevenich, 2007
NONO	Non-POU Domain Containing, Octamer-binding	Brain	up	Sevenich, 2007
NONO	Non-POU Domain Containing, Octamer-binding	Lung	up	Sevenich, 2007
NPM1	Nucleophosmin (nucleolar Phosphoprotein B23, Numatrin)	Brain	up	Sevenich, 2007
NPM1	Nucleophosmin (nucleolar Phosphoprotein B23, Numatrin)	Bone	up	Sevenich, 2007
NPM1	Nucleophosmin (nucleolar Phosphoprotein B23, Numatrin)	Lung	up	Sevenich, 2007
NR2F1	Nuclear Receptor Subfamily 2, Group F, Member 1	Lung	up	Minn, 2005
NR3C2	Nuclear Receptor Subfamily 3, Group C,member 2	Brain	up	Bos, 2009
NUP160	Nucleoporin 160kDa	Brain	up	Bos, 2009
OAZ1	Ornithine Decarboxylase Antizyme 1	Bone	up	Sevenich, 2007
OAZ1	Ornithine Decarboxylase Antizyme 1	Brain	up	Sevenich, 2007
OAZ1	Ornithine Decarboxylase Antizyme 1	Lung	up	Sevenich, 2007
ODZ3	Odz, Odd Oz/ten-m Homolog 3 (Drosophila)	Brain	up	Bos, 2009
PARK7	Parkinson Protein 7	Brain	up	Sevenich, 2007
PARK7	Parkinson Protein 7	Bone	up	Sevenich, 2007
PARK7	Parkinson Protein 7	Lung	up	Sevenich, 2007
PCDH7	Protocadherin 7	Brain	up	Bos, 2009
PCTK2	PCTAIRE Protein Kinase 2	Bone	up	Kang, 2003
PDGFA	Platelet-derived Growth Factor Alpha Polypeptide	Brain	up	Bos, 2009
PDGFA	Platelet-derived Growth Factor Alpha Polypeptide	Lung	up	Minn, 2005
PELI1	Pellino Homolog 1 (Drosophila)	Brain	up	Bos, 2009
PELI2	Pellino Homolog 2 (Drosophila)	Brain	up	Bos, 2009
PFN2	Profilin 2	Bone	up	Kang, 2003
PHC1	Polyhomeotic Homolog 1 (Drosophila)	Brain	up	Bos, 2009
PHGDH	Phosphoglycerate Dehydrogenase	Brain	up	Bos, 2009
PLAT	Plasminogen Activator, Tissue	Lung	up	Sevenich, 2007
PLAT	Plasminogen Activator, Tissue	Bone	up	Sevenich, 2007
PLAT	Plasminogen Activator, Tissue	Brain	up	Sevenich, 2007
PLAU	Plasminogen Activator, Urokinase	Brain	up	Sevenich, 2007
PLAU	Plasminogen Activator, Urokinase	Bone	up	Sevenich, 2007
PLAU	Plasminogen Activator, Urokinase	Lung	up	Sevenich, 2007
PLOD2	Procollagen-lysine, 2-oxoglutarate 5- Dioxygenase 2	Brain	up	Bos, 2009
POLR3G	Polymerase (RNA) III (DNA Directed)polypeptide G (32kD)	Brain	up	Bos, 2009
PRG1	Proteoglycan 1	Bone	up	Kang, 2003
PRPF8	PRP8 Pre-mRNA Processing Factor 8 Homolog (S. Cerevisiae)	Lung	up	Sevenich, 2007
PRPF8	PRP8 Pre-mRNA Processing Factor 8 Homolog (S. Cerevisiae)	Brain	up	Sevenich, 2007
PRPF8	PRP8 Pre-mRNA Processing Factor 8 Homolog (S. Cerevisiae)	Bone	up	Sevenich, 2007
PRSS2	Protease, Serine, 2 (trypsin 2)	Brain	up	Bos, 2009
PRSS23	Protease, Serine, 23	Brain	up	Sevenich, 2007
PRSS23	Protease, Serine, 23	Lung	up	Sevenich, 2007
PRSS23	Protease, Serine, 23	Bone	up	Sevenich, 2007
PRSS3	Protease, Serine, 3	Brain	up	Bos, 2009
PSG7	Pregnancy Specific Beta-1-glycoprotein 7	Brain	up	Bos, 2009
PSMA1	Proteasome (prosome, Macropain) Subunit, Alpha Type, 1	Lung	up	Sevenich, 2007
PSMA1	Proteasome (prosome, Macropain) Subunit, Alpha Type, 1	Bone	up	Sevenich, 2007
PSMA1	Proteasome (prosome, Macropain) Subunit, Alpha Type, 1	Brain	up	Sevenich, 2007
PSMA2	Proteasome (prosome, Macropain) Subunit, Alpha Type, 2	Brain	up	Sevenich, 2007
PSMA2	Proteasome (prosome, Macropain) Subunit, Alpha Type, 2	Lung	up	Sevenich, 2007
PSMA2	Proteasome (prosome, Macropain) Subunit, Alpha Type, 2	Bone	up	Sevenich, 2007
PSMA3	Proteasome (prosome, Macropain) Subunit, Alpha Type, 3	Brain	up	Sevenich, 2007
PSMA3	Proteasome (prosome, Macropain) Subunit, Alpha Type, 3	Bone	up	Sevenich, 2007
PSMA3	Proteasome (prosome, Macropain) Subunit, Alpha Type, 3	Lung	up	Sevenich, 2007
PSMA4	Proteasome (prosome, Macropain) Subunit, Alpha Type, 4	Brain	up	Sevenich, 2007
PSMA4	Proteasome (prosome, Macropain) Subunit, Alpha Type, 4	Bone	up	Sevenich, 2007
PSMA4	Proteasome (prosome, Macropain) Subunit, Alpha Type, 4	Lung	up	Sevenich, 2007
PSMA6	Proteasome (prosome, Macropain) Subunit, Alpha Type, 6	Lung	up	Sevenich, 2007
PSMA6	Proteasome (prosome, Macropain) Subunit, Alpha Type, 6	Bone	up	Sevenich, 2007
PSMA6	Proteasome (prosome, Macropain) Subunit, Alpha Type, 6	Brain	up	Sevenich, 2007
PSMA7	Proteasome (prosome, Macropain) Subunit, Alpha Type, 7	Bone	up	Sevenich, 2007
PSMA7	Proteasome (prosome, Macropain) Subunit, Alpha Type, 7	Brain	up	Sevenich, 2007
PSMA7	Proteasome (prosome, Macropain) Subunit, Alpha Type, 7	Lung	up	Sevenich, 2007
PSMB1	Proteasome (prosome, Macropain) Subunit, Beta Type, 1	Brain	up	Sevenich, 2007
PSMB1	Proteasome (prosome, Macropain) Subunit, Beta Type, 1	Lung	up	Sevenich, 2007
PSMB1	Proteasome (prosome, Macropain) Subunit, Beta Type, 1	Bone	up	Sevenich, 2007
PSMB2	Proteasome (prosome, Macropain) Subunit, Beta Type, 2	Lung	up	Sevenich, 2007
PSMB2	Proteasome (prosome, Macropain) Subunit, Beta Type, 2	Bone	up	Sevenich, 2007
PSMB2	Proteasome (prosome, Macropain) Subunit, Beta Type, 2	Brain	up	Sevenich, 2007
PSMB3	Proteasome (prosome, Macropain) Subunit, Beta Type, 3	Lung	up	Sevenich, 2007
PSMB3	Proteasome (prosome, Macropain) Subunit, Beta Type, 3	Brain	up	Sevenich, 2007
PSMB3	Proteasome (prosome, Macropain) Subunit, Beta Type, 3	Bone	up	Sevenich, 2007
PSMB4	Proteasome (prosome, Macropain) Subunit, Beta Type, 4	Brain	up	Sevenich, 2007
PSMB4	Proteasome (prosome, Macropain) Subunit, Beta Type, 4	Bone	up	Sevenich, 2007
PSMB4	Proteasome (prosome, Macropain) Subunit, Beta Type, 4	Lung	up	Sevenich, 2007
PSMB5	Proteasome (prosome, Macropain) Subunit, Beta Type, 5	Brain	up	Sevenich, 2007
PSMB5	Proteasome (prosome, Macropain) Subunit, Beta Type, 5	Bone	up	Sevenich, 2007
PSMB5	Proteasome (prosome, Macropain) Subunit, Beta Type, 5	Lung	up	Sevenich, 2007
PSMB6	Proteasome (prosome, Macropain) Subunit, Beta Type, 6	Brain	up	Sevenich, 2007
PSMB6	Proteasome (prosome, Macropain) Subunit, Beta Type, 6	Lung	up	Sevenich, 2007
PSMB6	Proteasome (prosome, Macropain) Subunit, Beta Type, 6	Bone	up	Sevenich, 2007
PSMB7	Proteasome (prosome, Macropain) Subunit, Beta Type, 7	Brain	up	Sevenich, 2007
PSMB7	Proteasome (prosome, Macropain) Subunit, Beta Type, 7	Bone	up	Sevenich, 2007
PSMB7	Proteasome (prosome, Macropain) Subunit, Beta Type, 7	Lung	up	Sevenich, 2007
PSMB8	Proteasome (prosome, Macropain) Subunit, Beta Type, 8 (large Multifunctional Peptidase 7)	Brain	up	Sevenich, 2007
PSMC1	Proteasome (prosome, Macropain) 26S Subunit, ATPase, 1	Lung	up	Sevenich, 2007
PSMC1	Proteasome (prosome, Macropain) 26S Subunit, ATPase, 1	Brain	up	Sevenich, 2007
PSMC1	Proteasome (prosome, Macropain) 26S Subunit, ATPase, 1	Bone	up	Sevenich, 2007
PSMC2	Proteasome (prosome, Macropain) 26S Subunit, ATPase, 2	Lung	up	Sevenich, 2007
PSMC2	Proteasome (prosome, Macropain) 26S Subunit, ATPase, 2	Bone	up	Sevenich, 2007
PSMC2	Proteasome (prosome, Macropain) 26S Subunit, ATPase, 2	Brain	up	Sevenich, 2007
PSMC3	Proteasome (prosome, Macropain) 26S Subunit, ATPase, 3	Brain	up	Sevenich, 2007
PSMC3	Proteasome (prosome, Macropain) 26S Subunit, ATPase, 3	Lung	up	Sevenich, 2007
PSMC3	Proteasome (prosome, Macropain) 26S Subunit, ATPase, 3	Bone	up	Sevenich, 2007
PSMC4	Proteasome (prosome, Macropain) 26S Subunit, ATPase, 4	Bone	up	Sevenich, 2007
PSMC5	Proteasome (prosome, Macropain) 26S Subunit, ATPase, 5	Lung	up	Sevenich, 2007
PSMC5	Proteasome (prosome, Macropain) 26S Subunit, ATPase, 5	Brain	up	Sevenich, 2007
PSMC5	Proteasome (prosome, Macropain) 26S Subunit, ATPase, 5	Bone	up	Sevenich, 2007
PSMC6	Proteasome (prosome, Macropain) 26S Subunit, ATPase, 6	Lung	up	Sevenich, 2007
PSMC6	Proteasome (prosome, Macropain) 26S Subunit, ATPase, 6	Bone	up	Sevenich, 2007
PSMD1	Proteasome (prosome, Macropain) 26S Subunit, Non-ATPase, 1	Lung	up	Sevenich, 2007
PSMD1	Proteasome (prosome, Macropain) 26S Subunit, Non-ATPase, 1	Bone	up	Sevenich, 2007
PSMD1	Proteasome (prosome, Macropain) 26S Subunit, Non-ATPase, 1	Brain	up	Sevenich, 2007
PSMD10	Proteasome (prosome, Macropain) 26S Subunit, Non-ATPase, 10	Brain	up	Sevenich, 2007
PSMD10	Proteasome (prosome, Macropain) 26S Subunit, Non-ATPase, 10	Bone	up	Sevenich, 2007
PSMD10	Proteasome (prosome, Macropain) 26S Subunit, Non-ATPase, 10	Lung	up	Sevenich, 2007
PSMD11	Proteasome (prosome, Macropain) 26S Subunit, Non-ATPase, 11	Brain	up	Sevenich, 2007
PSMD11	Proteasome (prosome, Macropain) 26S Subunit, Non-ATPase, 11	Bone	up	Sevenich, 2007
PSMD12	Proteasome (prosome, Macropain) 26S Subunit, Non-ATPase, 12	Lung	up	Sevenich, 2007
PSMD12	Proteasome (prosome, Macropain) 26S Subunit, Non-ATPase, 12	Bone	up	Sevenich, 2007
PSMD13	Proteasome (prosome, Macropain) 26S Subunit, Non-ATPase, 13	Lung	up	Sevenich, 2007
PSMD13	Proteasome (prosome, Macropain) 26S Subunit, Non-ATPase, 13	Bone	up	Sevenich, 2007
PSMD13	Proteasome (prosome, Macropain) 26S Subunit, Non-ATPase, 13	Brain	up	Sevenich, 2007
PSMD2	Proteasome (prosome, Macropain) 26S Subunit, Non-ATPase, 2	Lung	up	Sevenich, 2007
PSMD2	Proteasome (prosome, Macropain) 26S Subunit, Non-ATPase, 2	Brain	up	Sevenich, 2007
PSMD2	Proteasome (prosome, Macropain) 26S Subunit, Non-ATPase, 2	Bone	up	Sevenich, 2007
PSMD3	Proteasome (prosome, Macropain) 26S Subunit, Non-ATPase, 3	Lung	up	Sevenich, 2007
PSMD3	Proteasome (prosome, Macropain) 26S Subunit, Non-ATPase, 3	Brain	up	Sevenich, 2007
PSMD3	Proteasome (prosome, Macropain) 26S Subunit, Non-ATPase, 3	Bone	up	Sevenich, 2007
PSMD4	Proteasome (prosome, Macropain) 26S Subunit, Non-ATPase, 4	Bone	up	Sevenich, 2007
PSMD4	Proteasome (prosome, Macropain) 26S Subunit, Non-ATPase, 4	Brain	up	Sevenich, 2007
PSMD4	Proteasome (prosome, Macropain) 26S Subunit, Non-ATPase, 4	Lung	up	Sevenich, 2007
PSMD6	Proteasome (prosome, Macropain) 26S Subunit, Non-ATPase, 6	Brain	up	Sevenich, 2007
PSMD6	Proteasome (prosome, Macropain) 26S Subunit, Non-ATPase, 6	Lung	up	Sevenich, 2007
PSMD6	Proteasome (prosome, Macropain) 26S Subunit, Non-ATPase, 6	Bone	up	Sevenich, 2007
PSMD7	Proteasome (prosome, Macropain) 26S Subunit, Non-ATPase, 7	Brain	up	Sevenich, 2007
PSMD7	Proteasome (prosome, Macropain) 26S Subunit, Non-ATPase, 7	Bone	up	Sevenich, 2007
PSMD8	Proteasome (prosome, Macropain) 26S Subunit, Non-ATPase, 8	Brain	up	Sevenich, 2007
PSMD8	Proteasome (prosome, Macropain) 26S Subunit, Non-ATPase, 8	Bone	up	Sevenich, 2007
PSME1	Proteasome (prosome, Macropain) Activator Subunit 1 (PA28 Alpha)	Lung	up	Sevenich, 2007
PSME1	Proteasome (prosome, Macropain) Activator Subunit 1 (PA28 Alpha)	Brain	up	Sevenich, 2007
PSME1	Proteasome (prosome, Macropain) Activator Subunit 1 (PA28 Alpha)	Bone	up	Sevenich, 2007
PSME4	Proteasome (prosome, Macropain) Activator Subunit 4	Bone	up	Sevenich, 2007
PSMF1	Proteasome (prosome, Macropain) Inhibitor Subunit 1 (PI31)	Bone	up	Sevenich, 2007
PTGS2	Prostaglandin-endoperoxide Synthase 2(prostaglandin G/H Synthase And Cyclooxygenase)	Brain	up	Bos, 2009
PTGS2	Prostaglandin-endoperoxide Synthase 2 (prostaglandin G/H Synthase And Cyclooxygenase)	Lung	up	Minn, 2005
PTK7	Protein Tyrosine Kinase 7	Bone	up	Kang, 2003
PTPRN2	Protein Tyrosine Phosphatase, Receptor Type, N Polypeptide 2	Lung	up	Minn, 2005
QPCT	Glutaminyl-peptide Cyclotransferase (glutaminyl Cyclase)	Lung	up	Minn, 2005
REEP5	Receptor Accessory Protein 5	Lung	up	Sevenich, 2007
REEP5	Receptor Accessory Protein 5	Brain	up	Sevenich, 2007
REEP5	Receptor Accessory Protein 5	Bone	up	Sevenich, 2007
RGC32	Protein	Bone	up	Kang, 2003
RGS2	Regulator Of G-protein Signaling 2, 24kDa	Brain	up	Bos, 2009
RHOA	Ras Homolog Family Member A	Lung	up	Sevenich, 2007
RHOA	Ras Homolog Family Member A	Bone	up	Sevenich, 2007
RHOA	Ras Homolog Family Member A	Brain	up	Sevenich, 2007
RNF113A	Ring Finger Protein 113A	Brain	up	Bos, 2009
RNPS1	RNA Binding Protein S1, Serine-rich Domain	Brain	up	Sevenich, 2007
RNPS1	RNA Binding Protein S1, Serine-rich Domain	Lung	up	Sevenich, 2007
RNPS1	RNA Binding Protein S1, Serine-rich Domain	Bone	up	Sevenich, 2007
ROBO1	Roundabout, Axon Guidance Receptor,hmolog 1 (Drosophila)	Brain	up	Bos, 2009
ROBO1	Roundabout, Axon Guidance Receptor, Homolog 1 (Drosophila)	Lung	up	Minn, 2005
RPL10A	Ribosomal Protein L10a	Lung	up	Sevenich, 2007
RPL10A	Ribosomal Protein L10a	Brain	up	Sevenich, 2007
RPL10A	Ribosomal Protein L10a	Bone	up	Sevenich, 2007
RPL11	Ribosomal Protein L11	Lung	up	Sevenich, 2007
RPL11	Ribosomal Protein L11	Bone	up	Sevenich, 2007
RPL11	Ribosomal Protein L11	Brain	up	Sevenich, 2007
RPL12P35	Ribosomal Protein L12 Pseudogene 35	Bone	up	Sevenich, 2007
RPL12P35	Ribosomal Protein L12 Pseudogene 35	Brain	up	Sevenich, 2007
RPL12P35	Ribosomal Protein L12 Pseudogene 35	Lung	up	Sevenich, 2007
RPL14	Ribosomal Protein L14	Lung	up	Sevenich, 2007
RPL14	Ribosomal Protein L14	Brain	up	Sevenich, 2007
RPL14	Ribosomal Protein L14	Bone	up	Sevenich, 2007
RPL17	Ribosomal Protein L17	Bone	up	Sevenich, 2007
RPL17	Ribosomal Protein L17	Lung	up	Sevenich, 2007
RPL17	Ribosomal Protein L17	Brain	up	Sevenich, 2007
RPL18	Ribosomal Protein L18	Brain	up	Sevenich, 2007
RPL18	Ribosomal Protein L18	Bone	up	Sevenich, 2007
RPL18	Ribosomal Protein L18	Lung	up	Sevenich, 2007
RPL19	Ribosomal Protein L19	Bone	up	Sevenich, 2007
RPL19	Ribosomal Protein L19	Brain	up	Sevenich, 2007
RPL19	Ribosomal Protein L19	Lung	up	Sevenich, 2007
RPL21	Ribosomal Protein L21	Brain	up	Sevenich, 2007
RPL21	Ribosomal Protein L21	Bone	up	Sevenich, 2007
RPL21	Ribosomal Protein L21	Lung	up	Sevenich, 2007
RPL27	Ribosomal Protein L27	Brain	up	Sevenich, 2007
RPL27	Ribosomal Protein L27	Bone	up	Sevenich, 2007
RPL27	Ribosomal Protein L27	Lung	up	Sevenich, 2007
RPL28	Ribosomal Protein L28	Brain	up	Sevenich, 2007
RPL28	Ribosomal Protein L28	Bone	up	Sevenich, 2007
RPL28	Ribosomal Protein L28	Lung	up	Sevenich, 2007
RPL30	Ribosomal Protein L30	Lung	up	Sevenich, 2007
RPL30	Ribosomal Protein L30	Brain	up	Sevenich, 2007
RPL30	Ribosomal Protein L30	Bone	up	Sevenich, 2007
RPL34	Ribosomal Protein L34	Lung	up	Sevenich, 2007
RPL34	Ribosomal Protein L34	Brain	up	Sevenich, 2007
RPL35	Ribosomal Protein L35	Brain	up	Sevenich, 2007
RPL35	Ribosomal Protein L35	Bone	up	Sevenich, 2007
RPL35	Ribosomal Protein L35	Lung	up	Sevenich, 2007
RPL37	Ribosomal Protein L37	Bone	up	Sevenich, 2007
RPL37	Ribosomal Protein L37	Brain	up	Sevenich, 2007
RPL37	Ribosomal Protein L37	Lung	up	Sevenich, 2007
RPL4	Ribosomal Protein L4	Lung	up	Sevenich, 2007
RPL4	Ribosomal Protein L4	Bone	up	Sevenich, 2007
RPL4	Ribosomal Protein L4	Brain	up	Sevenich, 2007
RPL6	Ribosomal Protein L6	Brain	up	Sevenich, 2007
RPL6	Ribosomal Protein L6	Bone	up	Sevenich, 2007
RPL6	Ribosomal Protein L6	Lung	up	Sevenich, 2007
RPL9	Ribosomal Protein L9	Brain	up	Sevenich, 2007
RPL9	Ribosomal Protein L9	Bone	up	Sevenich, 2007
RPL9	Ribosomal Protein L9	Lung	up	Sevenich, 2007
RPS10	Ribosomal Protein S10	Brain	up	Sevenich, 2007
RPS10	Ribosomal Protein S10	Bone	up	Sevenich, 2007
RPS10	Ribosomal Protein S10	Lung	up	Sevenich, 2007
RPS11	Ribosomal Protein S11	Brain	up	Sevenich, 2007
RPS11	Ribosomal Protein S11	Bone	up	Sevenich, 2007
RPS11	Ribosomal Protein S11	Lung	up	Sevenich, 2007
RPS13	Ribosomal Protein S13	Brain	up	Sevenich, 2007
RPS13	Ribosomal Protein S13	Bone	up	Sevenich, 2007
RPS13	Ribosomal Protein S13	Lung	up	Sevenich, 2007
RPS24	Ribosomal Protein S24	Bone	up	Sevenich, 2007
RPS24	Ribosomal Protein S24	Brain	up	Sevenich, 2007
RPS24	Ribosomal Protein S24	Lung	up	Sevenich, 2007
RPS25	Ribosomal Protein S25	Lung	up	Sevenich, 2007
RPS25	Ribosomal Protein S25	Brain	up	Sevenich, 2007
RPS25	Ribosomal Protein S25	Bone	up	Sevenich, 2007
RPS27A	Ribosomal Protein S27a	Bone	up	Sevenich, 2007
RPS27A	Ribosomal Protein S27a	Brain	up	Sevenich, 2007
RPS5	Ribosomal Protein S5	Lung	up	Sevenich, 2007
RPS5	Ribosomal Protein S5	Brain	up	Sevenich, 2007
RPS5	Ribosomal Protein S5	Bone	up	Sevenich, 2007
RPS6	Ribosomal Protein S6	Brain	up	Sevenich, 2007
RPS6	Ribosomal Protein S6	Lung	up	Sevenich, 2007
RPS6	Ribosomal Protein S6	Bone	up	Sevenich, 2007
RPS7	Ribosomal Protein S7	Lung	up	Sevenich, 2007
RPS7	Ribosomal Protein S7	Brain	up	Sevenich, 2007
RPS7	Ribosomal Protein S7	Bone	up	Sevenich, 2007
S100A10	S100 Calcium Binding Protein A10	Bone	up	Sevenich, 2007
S100A10	S100 Calcium Binding Protein A10	Brain	up	Sevenich, 2007
S100A10	S100 Calcium Binding Protein A10	Lung	up	Sevenich, 2007
SAT1	Spermidine/spermine N1-acetyltransferase 1	Brain	up	Bos, 2009
SDC2	Syndecan 2	Brain	up	Bos, 2009
SEC11A	SEC11 Homolog A (S. Cerevisiae)	Brain	up	Sevenich, 2007
SEC11A	SEC11 Homolog A (S. Cerevisiae)	Bone	up	Sevenich, 2007
SEC11A	SEC11 Homolog A (S. Cerevisiae)	Lung	up	Sevenich, 2007
SERPINB2	Serpin Peptidase Inhibitor, Clade B (ovalbumin), Member 2	Brain	up	Bos, 2009
SERPIND1	Serpin Peptidase Inhibitor, Clade D (heparin Cofactor), Member 1	Brain	up	Bos, 2009
SERPINE1	Serpin Peptidase Inhibitor, Clade E (nexin,plasminogen Activator Inhibitor Type 1),member 1	Brain	up	Bos, 2009
SERPINE1	Serpin Peptidase Inhibitor, Clade E (nexin, Plasminogen Activator Inhibitor Type 1), Member 1	Lung	up	Sevenich, 2007
SERPINE1	Serpin Peptidase Inhibitor, Clade E (nexin, Plasminogen Activator Inhibitor Type 1), Member 1	Brain	up	Sevenich, 2007
SERPINE1	Serpin Peptidase Inhibitor, Clade E (nexin, Plasminogen Activator Inhibitor Type 1), Member 1	Bone	up	Sevenich, 2007
SERPINE2	Serpin Peptidase Inhibitor, Clade E (nexin,plasminogen Activator Inhibitor Type 1),member 2	Brain	up	Bos, 2009
SERPINE2	Serine (or Cysteine) Proteinase Inhibitor, Clade E (nexin, Plasminogen Activator Inhibitor Type 1), Member 2	Lung	up	Minn, 2005
SERPINE2	Serpin Peptidase Inhibitor, Clade E (nexin, Plasminogen Activator Inhibitor Type 1), Member 2	Lung	up	Sevenich, 2007
SERPINF1	Serpin Peptidase Inhibitor, Clade F (alpha-2 Antiplasmin, Pigment Epithelium Derived Factor), Member 1	Lung	up	Sevenich, 2007
SERPINF1	Serpin Peptidase Inhibitor, Clade F (alpha-2 Antiplasmin, Pigment Epithelium Derived Factor), Member 1	Brain	up	Sevenich, 2007
SERPINI1	Serpin Peptidase Inhibitor, Clade D (heparin Cofactor), Member 1	Brain	up	Bos, 2009
SIX2	Sine Oculis Homeobox (Drosophila) Homolog 2	Bone	up	Kang, 2003
SLC22A1LS	Solute Carrier Family 22 (organic Cation Transporter), Member 1-like Antisense	Lung	up	Minn, 2005
SLC25A14	Solute Carrier Family 25 (mitochondrial Carrier,brain), Member 14	Brain	up	Bos, 2009
SLC25A3	Solute Carrier Family 25 (mitochondrial Carrier; Phosphate Carrier), Member 3	Lung	up	Sevenich, 2007
SLC25A3	Solute Carrier Family 25 (mitochondrial Carrier; Phosphate Carrier), Member 3	Brain	up	Sevenich, 2007
SLC25A3	Solute Carrier Family 25 (mitochondrial Carrier; Phosphate Carrier), Member 3	Bone	up	Sevenich, 2007
SLC4A7	Solute Carrier Family 4, Sodium Bicarbonate Cotransporter, Member 7	Bone	up	Kang, 2003
SLC5A3	Solute Carrier Family 5 (inositol Transporters), Member 3	Bone	up	Kang, 2003
SLCO4A1	Solute Carrier Organic Anion Transporter Family, Member 4A1	Lung	up	Minn, 2005
SMAD1	SMAD Family Member 1	Brain	up	Bos, 2009
SMNDC1	Survival Motor Neuron Domain Containing 1	Bone	up	Sevenich, 2007
SNRNP200	Small Nuclear Ribonucleoprotein 200kDa (U5)	Lung	up	Sevenich, 2007
SNRNP200	Small Nuclear Ribonucleoprotein 200kDa (U5)	Brain	up	Sevenich, 2007
SNRNP200	Small Nuclear Ribonucleoprotein 200kDa (U5)	Bone	up	Sevenich, 2007
SNTB1	Syntrophin, Beta 1 (dystrophin-associated Protein A1, 59kDa, Basic Component 1)	Brain	up	Bos, 2009
SNX3	Sorting Nexin 3	Brain	up	Sevenich, 2007
SNX3	Sorting Nexin 3	Lung	up	Sevenich, 2007
SNX3	Sorting Nexin 3	Bone	up	Sevenich, 2007
SOS1	Son Of Sevenless (Drosophila) Homolog 1	Bone	up	Kang, 2003
SOX4	SRY (sex Determining Region Y)-box 4	Brain	up	Bos, 2009
SOX4	SRY (sex Determining Region Y)-box 4	Lung	up	Minn, 2005
SPANXA1	Sperm Protein Associated With The Nucleus, X Chromosome, Family Member A1	Lung and bone	up	Minn, 2005
SPANXB1	SPANX Family, Member B1	Lung	up	Minn, 2005
SPANXC	SPANX Family, Member C	Lung	up	Minn, 2005
SPARC	Secreted Protein, Acidic, Cysteine-rich (osteonectin)	Lung	up	Minn, 2005
SPARC	Secreted Protein, Acidic, Cysteine-rich (osteonectin)	Brain	up	Sevenich, 2007
SPARC	Secreted Protein, Acidic, Cysteine-rich (osteonectin)	Lung	up	Sevenich, 2007
SPDEF	SAM Pointed Domain Containing Ets Transcription Factor	Brain	up	Bos, 2009
SPG4	Spastic Paraplegia 4 (autosomal Dominant; Spastin)	Bone	up	Kang, 2003
SPG7	Spastic Paraplegia 7 (pure And Complicated Autosomal Recessive)	Bone	up	Sevenich, 2007
SPINT2	Serine Peptidase Inhibitor, Kunitz Type, 2	Bone	up	Sevenich, 2007
SPINT2	Serine Peptidase Inhibitor, Kunitz Type, 2	Brain	up	Sevenich, 2007
SPINT2	Serine Peptidase Inhibitor, Kunitz Type, 2	Lung	up	Sevenich, 2007
SPOCK1	Sparc/osteonectin, Cwcv And Kazal-like Domains Proteoglycan (testican) 1	Bone	up	Sevenich, 2007
SRGN	Serglycin	Brain	up	Bos, 2009
SRP14	Signal Recognition Particle 14kDa (homologous Alu RNA Binding Protein)	Brain	up	Sevenich, 2007
SRP14	Signal Recognition Particle 14kDa (homologous Alu RNA Binding Protein)	Bone	up	Sevenich, 2007
SRP14	Signal Recognition Particle 14kDa (homologous Alu RNA Binding Protein)	Lung	up	Sevenich, 2007
SRSF9	Serine/arginine-rich Splicing Factor 9	Lung	up	Sevenich, 2007
SRSF9	Serine/arginine-rich Splicing Factor 9	Brain	up	Sevenich, 2007
SRSF9	Serine/arginine-rich Splicing Factor 9	Bone	up	Sevenich, 2007
ST3GAL1	ST3 Beta-galactoside Alpha-2,3-sialyltransferase 1	Brain	up	Bos, 2009
ST3GALVI	Alpha2,3-sialyltransferase	Bone	up	Kang, 2003
ST6GAL1	ST6 Beta-galactosamide Alpha-2,6-sialyltranferase 1	Brain	up	Bos, 2009
ST6GALNAC5	ST6 (alpha-N-acetyl-neuraminyl-2,3-betagalactosyl-1,3)-N-acetylgalactosaminidealpha-2,6-sialyltransferase 5	Brain	up	Bos, 2009
STARD7	StAR-related Lipid Transfer (START) Domain Containing 7	Lung	up	Sevenich, 2007
STARD7	StAR-related Lipid Transfer (START) Domain Containing 7	Brain	up	Sevenich, 2007
STARD7	StAR-related Lipid Transfer (START) Domain Containing 7	Bone	up	Sevenich, 2007
STATI2	STAT Induced STAT Inhibitor-2	Bone	up	Kang, 2003
STC1	Stanniocalcin 1	Brain	up	Bos, 2009
STOM	Stomatin	Lung	up	Minn, 2005
SULT1B1	Sulfotransferase Family, Cytosolic, 1B, Member 1	Brain	up	Bos, 2009
SULT1C2	Sulfotransferase Family, Cytosolic, 1C, Member 2	Brain	up	Bos, 2009
SUSD5	Sushi Domain Containing 5	Brain	up	Bos, 2009
SYNJ2BP	Synaptojanin 2 Binding Protein	Brain	up	Bos, 2009
SYNPO	Synaptopodin	Brain	up	Bos, 2009
TAGLN	Transgelin	Brain	up	Bos, 2009
TCEB2	Transcription Elongation Factor B (SIII), Polypeptide 2 (18kDa, Elongin B)	Bone	up	Sevenich, 2007
THBS3	Thrombospondin 3	Brain	up	Bos, 2009
TIMP1	TIMP Metallopeptidase Inhibitor 1	Bone	up	Sevenich, 2007
TIMP1	TIMP Metallopeptidase Inhibitor 1	Brain	up	Sevenich, 2007
TIMP1	TIMP Metallopeptidase Inhibitor 1	Lung	up	Sevenich, 2007
TIMP2	TIMP Metallopeptidase Inhibitor 2	Brain	up	Sevenich, 2007
TIMP3	TIMP Metallopeptidase Inhibitor 3	Brain	up	Sevenich, 2007
TIMP3	TIMP Metallopeptidase Inhibitor 3	Lung	up	Sevenich, 2007
TLR4	Toll-like Receptor 4	Brain	up	Bos, 2009
TMED2	Transmembrane Emp24 Domain Trafficking Protein 2	Lung	up	Sevenich, 2007
TMED2	Transmembrane Emp24 Domain Trafficking Protein 2	Brain	up	Sevenich, 2007
TMED2	Transmembrane Emp24 Domain Trafficking Protein 2	Bone	up	Sevenich, 2007
TMEM156	Transmembrane Protein 156	Brain	up	Bos, 2009
TNC	Tenascin C (hexabrachion)	Lung	up	Minn, 2005
TNFRSF10D	Tumor Necrosis Factor Receptor Superfamily,member 10d, Decoy With Truncated Death Domain	Brain	up	Bos, 2009
TRIM34	Tripartite Motif-containing 34	Brain	up	Bos, 2009
TSPAN1	Tetraspanin 1	Brain	up	Bos, 2009
TTC15	Tetratricopeptide Repeat Domain 15	Brain	up	Bos, 2009
TXNIP	Thioredoxin Interacting Protein	Brain	up	Bos, 2009
UBA1	Ubiquitin-like Modifier Activating Enzyme 1	Bone	up	Sevenich, 2007
UBA1	Ubiquitin-like Modifier Activating Enzyme 1	Lung	up	Sevenich, 2007
USP1	Ubiquitin Specific Peptidase 1	Brain	up	Sevenich, 2007
USP1	Ubiquitin Specific Peptidase 1	Lung	up	Sevenich, 2007
USP1	Ubiquitin Specific Peptidase 1	Bone	up	Sevenich, 2007
USP22	Ubiquitin Specific Peptidase 22	Lung	up	Sevenich, 2007
USP22	Ubiquitin Specific Peptidase 22	Bone	up	Sevenich, 2007
USP22	Ubiquitin Specific Peptidase 22	Brain	up	Sevenich, 2007
USP4	Ubiquitin Specific Peptidase 4 (proto-oncogene)	Bone	up	Sevenich, 2007
VCAM1	Vascular Cell Adhesion Molecule 1	Lung	up	Minn, 2005
WDR8	WD Repeat Domain 8	Brain	up	Bos, 2009
ZMAT5	Zinc Finger, Matrin Type 5	Brain	up	Bos, 2009
ZMPSTE24	Zinc Metallopeptidase STE24 Homolog (S. Cerevisiae)	Bone	up	Sevenich, 2007
ZMPSTE24	Zinc Metallopeptidase STE24 Homolog (S. Cerevisiae)	Lung	up	Sevenich, 2007
ZNF140	Zinc Finger Protein 140	Brain	up	Bos, 2009
ZNF146	Zinc Finger Protein 146	Brain	up	Sevenich, 2007
ZNF146	Zinc Finger Protein 146	Lung	up	Sevenich, 2007
ZNF146	Zinc Finger Protein 146	Bone	up	Sevenich, 2007
ZNF185	Zinc Finger Protein 185 (LIM Domain)	Lung	up	Minn, 2005

## Sheet: Supp. Table 3
Supplementary Table 3: Metastatic module
Correlated gene pairs that form the metastatic module, derived from 12 BM-MSC samples.
Note that high pearson correlation coefficients are likely due to the small sample size
Probe A	Gene Symbol A	Probe B	Gene Symbol B	PCC	p value	adjusted p value		Unique genes within the metastatic module
ILMN_1765076	APPL2	ILMN_1721113	HLA-C	-0.963115	5.05346e-07	0.000703367		ADAM17
ILMN_1666022	TNFRSF10D	ILMN_1701613	RARRES3	-0.957672	9.96517e-07	0.000185409		ADAMTS2
ILMN_1692545	NPM1	ILMN_1701613	RARRES3	-0.955438	1.28398e-06	0.000212193		ADAMTS6
ILMN_1737862	PSMB4	ILMN_1701613	RARRES3	-0.951047	2.03891e-06	0.000282957		ADAMTS9
ILMN_2081087	HSPA12A	ILMN_1721113	HLA-C	-0.949607	2.35119e-06	0.0010853		ANGPTL4
ILMN_1690494	RPL6	ILMN_1654072	CX3CL1	-0.945284	3.52206e-06	0.00655742		ANXA5
ILMN_1774823	RPL34	ILMN_1701613	RARRES3	-0.942137	4.63349e-06	0.000475641		ANXA6
ILMN_1691747	KHDRBS3	ILMN_2307903	VCAM1	-0.93579	7.7126e-06	0.00380191		APOBEC3G
ILMN_3283573	RPL4	ILMN_1654072	CX3CL1	-0.934883	8.2605e-06	0.00774887		APP
ILMN_1651237	CDT1	ILMN_2307903	VCAM1	-0.93437	8.58342e-06	0.00394362		APPL2
ILMN_2154566	RPL10A	ILMN_1654072	CX3CL1	-0.933996	8.82521e-06	0.00774887		ARHGDIB
ILMN_1712432	PSMD2	ILMN_1701613	RARRES3	-0.932807	9.6292e-06	0.000748465		ARHGEF10
ILMN_1691843	RNPS1	ILMN_2307903	VCAM1	-0.931885	1.02923e-05	0.00397318		ARPC1A
ILMN_1720158	ETS2	ILMN_2307903	VCAM1	-0.929811	1.19154e-05	0.00414761		ASB1
ILMN_1774823	RPL34	ILMN_1654072	CX3CL1	-0.926583	1.48367e-05	0.00805188		ATP2B4
ILMN_1770732	COPS3	ILMN_1701613	RARRES3	-0.923698	1.79011e-05	0.001091		AZIN1
ILMN_1809010	PSMC3	ILMN_1701613	RARRES3	-0.923197	1.8481e-05	0.00110987		BCL3
ILMN_1737862	PSMB4	ILMN_1721113	HLA-C	-0.922929	1.87973e-05	0.00219641		BIN1
ILMN_1654939	TMED2	ILMN_1701613	RARRES3	-0.922415	1.94151e-05	0.00114276		CAPN3
ILMN_1688098	TBC1D4	ILMN_2307903	VCAM1	-0.919818	2.27875e-05	0.00543115		CASP1
ILMN_1726755	COPS4	ILMN_1701613	RARRES3	-0.919316	2.34892e-05	0.00127768		CASP2
ILMN_1745172	ILF2	ILMN_1701613	RARRES3	-0.918717	2.43496e-05	0.0013035		CASP4
ILMN_2132809	ARHGEF10	ILMN_1721113	HLA-C	-0.914968	3.03103e-05	0.00282134		CBX3
ILMN_2410540	CASP2	ILMN_2307903	VCAM1	-0.914442	3.12324e-05	0.00622465		CDT1
ILMN_1792528	RPS25	ILMN_1654072	CX3CL1	-0.913264	3.33735e-05	0.0102742		CEBPD
ILMN_2132809	ARHGEF10	ILMN_1701613	RARRES3	-0.912719	3.44027e-05	0.00163871		CFLAR
ILMN_1678143	ARHGDIB	ILMN_1721113	HLA-C	-0.911635	3.65244e-05	0.0031541		COL18A1
ILMN_3251691	POLR3G	ILMN_1701613	RARRES3	-0.907639	4.52513e-05	0.00197914		COL1A1
ILMN_1678143	ARHGDIB	ILMN_1654072	CX3CL1	-0.907476	4.56396e-05	0.0119365		COL6A1
ILMN_1743770	SLC25A14	ILMN_1701613	RARRES3	-0.907278	4.61142e-05	0.0020011		COPS3
ILMN_1768640	CRNKL1	ILMN_2307903	VCAM1	-0.90046	6.49833e-05	0.0083793		COPS4
ILMN_1738677	PRPF8	ILMN_1654072	CX3CL1	-0.900178	6.58754e-05	0.0142339		COPZ2
ILMN_1666409	PSMB6	ILMN_1701613	RARRES3	-0.89906	6.9512e-05	0.00260049		CRADD
ILMN_2081087	HSPA12A	ILMN_1701613	RARRES3	-0.895028	8.39635e-05	0.00297292		CRNKL1
ILMN_1668593	HPX	ILMN_2307903	VCAM1	-0.894122	8.75119e-05	0.00995511		CSF1
ILMN_1678143	ARHGDIB	ILMN_1701613	RARRES3	-0.889119	0.000109281	0.00351327		CST3
ILMN_1726755	COPS4	ILMN_1721113	HLA-C	-0.888924	0.000110206	0.00593994		CTSS
ILMN_1666409	PSMB6	ILMN_1654072	CX3CL1	-0.88824	0.000113505	0.0165233		CX3CL1
ILMN_1785406	NAP1L3	ILMN_1721113	HLA-C	-0.888078	0.000114298	0.00609059		CYP1B1
ILMN_1770732	COPS3	ILMN_2307903	VCAM1	-0.885959	0.000125078	0.011901		DAD1
ILMN_1690494	RPL6	ILMN_1721113	HLA-C	-0.88542	0.00012794	0.00650325		DTNA
ILMN_1709611	PSMA1	ILMN_1701613	RARRES3	-0.883885	0.000136375	0.00400352		EEF2
ILMN_1790625	CBX3	ILMN_1701613	RARRES3	-0.88131	0.0001515	0.00427729		EFEMP1
ILMN_2334587	HNRNPC	ILMN_1701613	RARRES3	-0.880625	0.00015574	0.00436615		EIF3D
ILMN_2210729	STYXL1	ILMN_2307903	VCAM1	-0.880504	0.000156497	0.0130606		EIF3M
ILMN_1759915	ARPC1A	ILMN_1654072	CX3CL1	-0.880106	0.000159011	0.0181936		ERH
ILMN_1760683	SRSF9	ILMN_1701613	RARRES3	-0.879906	0.000160282	0.00444087		ETS2
ILMN_1673711	HSP90AB1	ILMN_1701613	RARRES3	-0.877975	0.000173004	0.00467298		FGFR1OP
ILMN_3251691	POLR3G	ILMN_1721113	HLA-C	-0.877881	0.000173642	0.00775944		FHL1
ILMN_1656682	AZIN1	ILMN_1721113	HLA-C	-0.877802	0.000174184	0.00777631		FKBP11
ILMN_1696975	USP1	ILMN_2307903	VCAM1	-0.875973	0.000187015	0.0144138		FN1
ILMN_1741003	ANXA5	ILMN_1654072	CX3CL1	-0.875892	0.000187599	0.0190706		FPR1
ILMN_2200917	SLC4A7	ILMN_1721113	HLA-C	-0.87586	0.00018783	0.00817727		FYN
ILMN_1656682	AZIN1	ILMN_1701613	RARRES3	-0.873207	0.00020781	0.00525049		GABRE
ILMN_1692545	NPM1	ILMN_1654072	CX3CL1	-0.872659	0.000212142	0.0197831		GAL3ST4
ILMN_1712432	PSMD2	ILMN_2307903	VCAM1	-0.872359	0.00021454	0.0153305		GBP1
ILMN_1704404	PSMD13	ILMN_1701613	RARRES3	-0.872237	0.000215518	0.00537069		GBP2
ILMN_1690494	RPL6	ILMN_1701613	RARRES3	-0.871573	0.000220916	0.00545392		GDI2
ILMN_1781290	RHOA	ILMN_1654072	CX3CL1	-0.871341	0.000222833	0.0200335		GJA1
ILMN_1774823	RPL34	ILMN_1721113	HLA-C	-0.869677	0.000236924	0.00941894		GSTP1
ILMN_2121408	HBEGF	ILMN_2307903	VCAM1	-0.868843	0.000244245	0.0162166		HBEGF
ILMN_1759915	ARPC1A	ILMN_1701613	RARRES3	-0.868131	0.000250637	0.00586883		HINT1
ILMN_1744713	PARK7	ILMN_1654072	CX3CL1	-0.867223	0.000258969	0.021199		HIST1H2AC
ILMN_1731619	DAD1	ILMN_1654072	CX3CL1	-0.866638	0.000264458	0.0212478		HIST1H2BD
ILMN_2332713	SLC25A3	ILMN_1701613	RARRES3	-0.866424	0.000266485	0.00613367		HIST2H2BE
ILMN_1680579	ATP2B4	ILMN_1701613	RARRES3	-0.865174	0.000278575	0.00631976		HLA-C
ILMN_1737862	PSMB4	ILMN_1654072	CX3CL1	-0.864943	0.000280863	0.0218606		HLA-DPA1
ILMN_1744713	PARK7	ILMN_1721113	HLA-C	-0.863637	0.000294027	0.0108366		HLA-DRA
ILMN_1667361	COPZ2	ILMN_1654072	CX3CL1	-0.862764	0.000303098	0.0226954		HLA-F
ILMN_1666022	TNFRSF10D	ILMN_1721113	HLA-C	-0.862664	0.000304151	0.0110718		HLA-G
ILMN_1815154	MYH10	ILMN_1721113	HLA-C	-0.860302	0.000329843	0.01158		HLA-J
ILMN_1759915	ARPC1A	ILMN_1721113	HLA-C	-0.858815	0.000346866	0.0120042		HNRNPC
ILMN_1692545	NPM1	ILMN_1721113	HLA-C	-0.856784	0.000371216	0.0125389		HPX
ILMN_1790625	CBX3	ILMN_1721113	HLA-C	-0.856379	0.000376227	0.012672		HSP90AB1
ILMN_2334587	HNRNPC	ILMN_1721113	HLA-C	-0.856051	0.000380324	0.0127359		HSPA12A
ILMN_2410540	CASP2	ILMN_1701613	RARRES3	-0.855929	0.000381856	0.00784313		HSPB1
ILMN_1765076	APPL2	ILMN_1701613	RARRES3	-0.854621	0.000398586	0.00810933		IDS
ILMN_1655422	RPL17	ILMN_1654072	CX3CL1	-0.852002	0.000433801	0.0253317		IGFBP1
ILMN_1745172	ILF2	ILMN_2307903	VCAM1	-0.851209	0.000444912	0.0215099		IGFBP7
ILMN_2117330	NDUFB2	ILMN_1701613	RARRES3	-0.847765	0.000495823	0.00948416		IL15
ILMN_1738383	EEF2	ILMN_1654072	CX3CL1	-0.847236	0.000504024	0.0265021		IL1B
ILMN_1754178	GDI2	ILMN_2307903	VCAM1	-0.847152	0.000505331	0.0226969		ILF2
ILMN_1807710	HINT1	ILMN_1654072	CX3CL1	-0.846218	0.000520101	0.0269784		ISG20
ILMN_1745172	ILF2	ILMN_1721113	HLA-C	-0.845761	0.000527459	0.0154117		KHDRBS3
ILMN_1780189	PSMC5	ILMN_1701613	RARRES3	-0.842049	0.00059017	0.0106679		KYNU
ILMN_1673711	HSP90AB1	ILMN_1721113	HLA-C	-0.84116	0.000606005	0.0167414		LAMA4
ILMN_1656413	ZMPSTE24	ILMN_1721113	HLA-C	-0.839723	0.000632303	0.0171279		LAP3
ILMN_2155998	PSMD6	ILMN_1701613	RARRES3	-0.838963	0.000646566	0.0113661		LPHN2
ILMN_3302177	RPL14	ILMN_1654072	CX3CL1	-0.838685	0.000651832	0.0293219		LY6E
ILMN_1733627	NEDD4L	ILMN_1721113	HLA-C	-0.836764	0.000689241	0.0182116		MANSC1
ILMN_1795463	MORC4	ILMN_2307903	VCAM1	-0.83404	0.000745073	0.0277412		MAP2K3
ILMN_1785406	NAP1L3	ILMN_1701613	RARRES3	-0.833759	0.00075104	0.0126123		MMP3
ILMN_1679809	GSTP1	ILMN_1654072	CX3CL1	-0.833298	0.000760877	0.031564		MOCOS
ILMN_3209676	RPS7	ILMN_1654072	CX3CL1	-0.833272	0.000761437	0.031564		MOCS1
ILMN_1709611	PSMA1	ILMN_1721113	HLA-C	-0.832207	0.00078458	0.0197422		MORC4
ILMN_2192693	EIF3M	ILMN_2307903	VCAM1	-0.830559	0.000821472	0.0290444		MYH10
ILMN_2334587	HNRNPC	ILMN_1654072	CX3CL1	-0.829982	0.000834692	0.0327946		NAP1L3
ILMN_1743770	SLC25A14	ILMN_1654072	CX3CL1	-0.828622	0.000866513	0.0332352		NARS
ILMN_1744713	PARK7	ILMN_1701613	RARRES3	-0.828266	0.000874981	0.0140267		NDUFB2
ILMN_1654939	TMED2	ILMN_1721113	HLA-C	-0.826807	0.000910422	0.0218257		NEDD4L
ILMN_1738677	PRPF8	ILMN_2307903	VCAM1	-0.826759	0.000911596	0.0306474		NNMT
ILMN_1656807	RPL27	ILMN_2307903	VCAM1	-0.824593	0.000966305	0.0314697		NPM1
ILMN_1781795	ERH	ILMN_2307903	VCAM1	-0.823162	0.00100378	0.0321176		PARK7
ILMN_1790534	MAP2K3	ILMN_1701613	RARRES3	-0.821164	0.001058	0.0160834		PELI1
ILMN_1692545	NPM1	ILMN_2307903	VCAM1	-0.820687	0.0010713	0.0332221		PFKL
ILMN_1776102	PSMD10	ILMN_1721113	HLA-C	-0.819847	0.00109495	0.0242859		PI3
ILMN_1712432	PSMD2	ILMN_1654072	CX3CL1	-0.816885	0.00118172	0.037876		PLAT
ILMN_1680579	ATP2B4	ILMN_1654072	CX3CL1	-0.815948	0.00121022	0.0384282		PLOD2
ILMN_1744649	PSMB5	ILMN_1721113	HLA-C	-0.815948	0.00121022	0.0257747		POLR3G
ILMN_1680579	ATP2B4	ILMN_1721113	HLA-C	-0.81565	0.0012194	0.025882		PON2
ILMN_2411116	FGFR1OP	ILMN_1721113	HLA-C	-0.814578	0.00125287	0.0262956		PRPF8
ILMN_1655904	ROR1	ILMN_1721113	HLA-C	-0.814289	0.001262	0.0263672		PRSS23
ILMN_1683096	ASB1	ILMN_1721113	HLA-C	-0.813694	0.00128098	0.0265993		PSMA1
ILMN_1784553	SDC2	ILMN_1721113	HLA-C	-0.812444	0.00132156	0.0271046		PSMA2
ILMN_1784459	MMP3	ILMN_1721113	HLA-C	-0.811381	0.00135685	0.0275344		PSMA4
ILMN_1744649	PSMB5	ILMN_1701613	RARRES3	-0.811225	0.00136208	0.0191668		PSMA6
ILMN_1815154	MYH10	ILMN_1701613	RARRES3	-0.81072	0.00137917	0.0193443		PSMB4
ILMN_1655422	RPL17	ILMN_1721113	HLA-C	-0.810338	0.00139217	0.0279633		PSMB5
ILMN_1678612	ANXA6	ILMN_1701613	RARRES3	-0.809934	0.00140607	0.0195992		PSMB6
ILMN_1712432	PSMD2	ILMN_1721113	HLA-C	-0.809552	0.00141925	0.028327		PSMB8
ILMN_1739847	EIF3D	ILMN_1654072	CX3CL1	-0.808935	0.00144081	0.0416769		PSMC3
ILMN_1732216	NARS	ILMN_1701613	RARRES3	-0.8066	0.00152463	0.0207269		PSMC5
ILMN_1809010	PSMC3	ILMN_2307903	VCAM1	-0.804597	0.00159946	0.0414419		PSMC6
ILMN_1654939	TMED2	ILMN_1654072	CX3CL1	-0.804141	0.00161688	0.0440565		PSMD1
ILMN_1738677	PRPF8	ILMN_1701613	RARRES3	-0.803662	0.00163534	0.0217386		PSMD10
ILMN_1655422	RPL17	ILMN_1701613	RARRES3	-0.803186	0.00165383	0.0218859		PSMD13
ILMN_1770732	COPS3	ILMN_1721113	HLA-C	-0.802423	0.00168383	0.0315454		PSMD2
ILMN_2332713	SLC25A3	ILMN_1654072	CX3CL1	-0.799569	0.00179973	0.0463253		PSMD6
ILMN_1745172	ILF2	ILMN_1654072	CX3CL1	-0.798884	0.00182841	0.0466171		PSME1
ILMN_1805842	FHL1	ILMN_1721113	HLA-C	-0.798475	0.00184572	0.0333251		PSMF1
ILMN_1666022	TNFRSF10D	ILMN_2307903	VCAM1	-0.796826	0.00191677	0.0456963		PTGS2
ILMN_1656791	RPS6	ILMN_1654072	CX3CL1	-0.795916	0.00195689	0.0481453		PTPRN2
ILMN_1744381	SERPINE1	ILMN_1701613	RARRES3	-0.79579	0.00196246	0.0246339		RARRES3
ILMN_2230624	RPL18	ILMN_1654072	CX3CL1	-0.795347	0.00198226	0.0484519		RGS2
ILMN_2332713	SLC25A3	ILMN_1721113	HLA-C	-0.794879	0.00200336	0.035103		RHOA
ILMN_1691747	KHDRBS3	ILMN_1701613	RARRES3	-0.790828	0.00219304	0.0266494		RNPS1
ILMN_1807710	HINT1	ILMN_1701613	RARRES3	-0.787076	0.00238068	0.0282227		ROR1
ILMN_1809010	PSMC3	ILMN_1721113	HLA-C	-0.786201	0.00242613	0.0395221		RPL10A
ILMN_1731619	DAD1	ILMN_1701613	RARRES3	-0.78438	0.00252289	0.0293776		RPL14
ILMN_1655316	PSMC6	ILMN_1701613	RARRES3	-0.784252	0.00252979	0.0294178		RPL17
ILMN_1784459	MMP3	ILMN_1701613	RARRES3	-0.784213	0.0025319	0.0294178		RPL18
ILMN_2155998	PSMD6	ILMN_1721113	HLA-C	-0.782761	0.00261133	0.0412174		RPL27
ILMN_1674236	HSPB1	ILMN_1701613	RARRES3	-0.781993	0.00265411	0.0303823		RPL34
ILMN_1732216	NARS	ILMN_1721113	HLA-C	-0.780831	0.00271989	0.0422577		RPL4
ILMN_1807710	HINT1	ILMN_1721113	HLA-C	-0.780253	0.00275306	0.0425901		RPL6
ILMN_1781290	RHOA	ILMN_1701613	RARRES3	-0.779451	0.0027996	0.0316572		RPS25
ILMN_1743770	SLC25A14	ILMN_1721113	HLA-C	-0.775203	0.00305606	0.0454357		RPS6
ILMN_1683096	ASB1	ILMN_1701613	RARRES3	-0.774876	0.0030765	0.0337168		RPS7
ILMN_1656413	ZMPSTE24	ILMN_1701613	RARRES3	-0.758731	0.00422327	0.0421947		SAT1
ILMN_1651237	CDT1	ILMN_1701613	RARRES3	-0.757875	0.00429199	0.0426701		SDC2
ILMN_1733627	NEDD4L	ILMN_1701613	RARRES3	-0.756273	0.00442285	0.0434773		SERPINA3
ILMN_1702837	PSMD1	ILMN_1701613	RARRES3	-0.756189	0.00442979	0.04351		SERPINE1
ILMN_1720158	ETS2	ILMN_1701613	RARRES3	-0.75449	0.00457205	0.0445337		SERPING1
ILMN_1768640	CRNKL1	ILMN_1701613	RARRES3	-0.752972	0.00470199	0.045352		SIX2
ILMN_2200917	SLC4A7	ILMN_1701613	RARRES3	-0.751319	0.00484671	0.0463543		SLC25A14
ILMN_1799642	TRIM24	ILMN_1701613	RARRES3	-0.75101	0.00487414	0.0465413		SLC25A3
ILMN_1805842	FHL1	ILMN_1701613	RARRES3	-0.748438	0.00510688	0.0480559		SLC4A7
ILMN_3283573	RPL4	ILMN_1701613	RARRES3	-0.748161	0.00513244	0.0482239		SMAD1
ILMN_2054297	PTGS2	ILMN_1701613	RARRES3	0.746569	0.00528129	0.0492175		SPARC
ILMN_1693192	PI3	ILMN_1701613	RARRES3	0.74738	0.00520503	0.0486986		SRSF9
ILMN_1749409	HLA-J	ILMN_1701613	RARRES3	0.750789	0.00489383	0.0466823		STC1
ILMN_1788874	SERPINA3	ILMN_1701613	RARRES3	0.752944	0.00470447	0.0453606		STOM
ILMN_1652490	MANSC1	ILMN_1701613	RARRES3	0.754512	0.00457016	0.0445337		STYXL1
ILMN_1663772	SIX2	ILMN_1701613	RARRES3	0.758206	0.0042653	0.0424852		TBC1D4
ILMN_1758164	STC1	ILMN_1701613	RARRES3	0.75955	0.00415836	0.0417628		TIMP1
ILMN_1805543	ADAMTS9	ILMN_1701613	RARRES3	0.76095	0.00404905	0.0409605		TIMP2
ILMN_1775501	IL1B	ILMN_1701613	RARRES3	0.76137	0.0040167	0.0407203		TMED2
ILMN_1721876	TIMP2	ILMN_1701613	RARRES3	0.763122	0.00388382	0.039834		TNFAIP2
ILMN_1701308	COL1A1	ILMN_1701613	RARRES3	0.765508	0.00370824	0.0385223		TNFRSF10D
ILMN_2354381	PON2	ILMN_1701613	RARRES3	0.767037	0.00359897	0.0376718		TNFSF10
ILMN_1728844	PTPRN2	ILMN_1701613	RARRES3	0.77004	0.00339142	0.0360981		TRIM24
ILMN_1767362	ADAMTS6	ILMN_1721113	HLA-C	0.774956	0.00307154	0.0456086		TXNIP
ILMN_1772218	HLA-DPA1	ILMN_1721113	HLA-C	0.777042	0.00294293	0.0444283		USP1
ILMN_1782050	CEBPD	ILMN_1721113	HLA-C	0.777095	0.00293972	0.0444035		VCAM1
ILMN_1701114	GBP1	ILMN_1721113	HLA-C	0.781352	0.00269023	0.0419335		VEGFA
ILMN_1711566	TIMP1	ILMN_1701613	RARRES3	0.781664	0.00267266	0.0305651		ZFP36L2
ILMN_1670305	SERPING1	ILMN_1721113	HLA-C	0.782342	0.00263463	0.0414297		ZMPSTE24
ILMN_1727689	TNFAIP2	ILMN_1721113	HLA-C	0.782451	0.00262855	0.0413705
ILMN_1749409	HLA-J	ILMN_1721113	HLA-C	0.784081	0.00253907	0.0405089
ILMN_1654072	CX3CL1	ILMN_1721113	HLA-C	0.78571	0.00245194	0.0397238
ILMN_1701114	GBP1	ILMN_1701613	RARRES3	0.785892	0.00244234	0.028701
ILMN_2062468	IGFBP7	ILMN_1701613	RARRES3	0.786751	0.00239746	0.0283507
ILMN_1679268	PELI1	ILMN_1721113	HLA-C	0.787587	0.00235443	0.0386602
ILMN_1674160	BIN1	ILMN_1701613	RARRES3	0.792703	0.00210359	0.0258701
ILMN_1733402	CSF1	ILMN_2307903	VCAM1	0.792974	0.00209089	0.0476396
ILMN_1743032	CTSS	ILMN_1701613	RARRES3	0.79575	0.00196425	0.0246498
ILMN_2232478	APOBEC3G	ILMN_1654072	CX3CL1	0.800139	0.00177612	0.0460303
ILMN_1806017	PSME1	ILMN_1654072	CX3CL1	0.800471	0.00176246	0.0459278
ILMN_2197365	RGS2	ILMN_1701613	RARRES3	0.800876	0.00174593	0.0227213
ILMN_1797776	PRSS23	ILMN_2307903	VCAM1	0.801038	0.00173932	0.0431619
ILMN_1806733	COL18A1	ILMN_1701613	RARRES3	0.801258	0.00173043	0.0225652
ILMN_2390299	PSMB8	ILMN_1654072	CX3CL1	0.801283	0.00172942	0.045489
ILMN_1693338	CYP1B1	ILMN_2307903	VCAM1	0.801689	0.00171308	0.0429459
ILMN_2375879	VEGFA	ILMN_1721113	HLA-C	0.804111	0.00161804	0.0307194
ILMN_2058512	PSMA2	ILMN_1721113	HLA-C	0.804559	0.00160089	0.0306251
ILMN_1687971	CAPN3	ILMN_1721113	HLA-C	0.805791	0.00155451	0.030189
ILMN_1792689	HIST1H2AC	ILMN_2307903	VCAM1	0.806064	0.00154437	0.0407303
ILMN_1796734	SPARC	ILMN_1701613	RARRES3	0.806892	0.00151394	0.0206289
ILMN_1652490	MANSC1	ILMN_2307903	VCAM1	0.806964	0.00151131	0.0403839
ILMN_1690282	CRADD	ILMN_1654072	CX3CL1	0.807487	0.00149235	0.0423396
ILMN_1724181	IL15	ILMN_1654072	CX3CL1	0.81119	0.00136328	0.0404987
ILMN_1753342	SAT1	ILMN_1721113	HLA-C	0.81266	0.00131447	0.0270221
ILMN_1732071	HIST2H2BE	ILMN_1654072	CX3CL1	0.814284	0.00126217	0.0390646
ILMN_2323801	MOCS1	ILMN_2307903	VCAM1	0.81645	0.00119488	0.0356079
ILMN_1784706	GABRE	ILMN_1701613	RARRES3	0.818957	0.00112051	0.0167407
ILMN_1730201	DTNA	ILMN_1721113	HLA-C	0.819131	0.00111548	0.0245251
ILMN_1767362	ADAMTS6	ILMN_1654072	CX3CL1	0.819376	0.00110841	0.0369509
ILMN_1683792	LAP3	ILMN_1654072	CX3CL1	0.820113	0.00108742	0.036741
ILMN_2062468	IGFBP7	ILMN_2307903	VCAM1	0.820359	0.00108048	0.0333974
ILMN_1792689	HIST1H2AC	ILMN_1654072	CX3CL1	0.822708	0.00101592	0.0356122
ILMN_1690282	CRADD	ILMN_2307903	VCAM1	0.822915	0.00101039	0.032209
ILMN_1651496	HIST1H2BD	ILMN_1721113	HLA-C	0.824892	0.000958606	0.0225367
ILMN_2092118	FPR1	ILMN_1701613	RARRES3	0.82532	0.000947672	0.014845
ILMN_1678454	CASP4	ILMN_2307903	VCAM1	0.825692	0.000938239	0.0309194
ILMN_2404065	APP	ILMN_1701613	RARRES3	0.825715	0.000937668	0.0147567
ILMN_1670305	SERPING1	ILMN_2307903	VCAM1	0.826046	0.000929327	0.0307757
ILMN_1654072	CX3CL1	ILMN_1701613	RARRES3	0.826859	0.000909147	0.0144133
ILMN_1690282	CRADD	ILMN_1701613	RARRES3	0.828196	0.000876667	0.0140442
ILMN_1728844	PTPRN2	ILMN_2307903	VCAM1	0.828438	0.00087087	0.0299944
ILMN_1732151	COL6A1	ILMN_1701613	RARRES3	0.829924	0.000836026	0.0135816
ILMN_1800354	CST3	ILMN_2307903	VCAM1	0.830396	0.000825182	0.0291099
ILMN_2151818	PSMA6	ILMN_1701613	RARRES3	0.831428	0.00080184	0.0131755
ILMN_1656670	HLA-G	ILMN_1721113	HLA-C	0.832862	0.00077028	0.0195073
ILMN_1737514	KYNU	ILMN_1701613	RARRES3	0.833145	0.000764158	0.0127602
ILMN_2198376	PSMA4	ILMN_1701613	RARRES3	0.83324	0.000762122	0.0127441
ILMN_1732071	HIST2H2BE	ILMN_2307903	VCAM1	0.83327	0.000761475	0.0280574
ILMN_1743032	CTSS	ILMN_1721113	HLA-C	0.833819	0.000749762	0.0191382
ILMN_1727087	GJA1	ILMN_1701613	RARRES3	0.833946	0.00074706	0.0125722
ILMN_1710514	BCL3	ILMN_1721113	HLA-C	0.834083	0.000744175	0.0190689
ILMN_1693452	GAL3ST4	ILMN_1701613	RARRES3	0.835201	0.000720862	0.0122666
ILMN_2326512	CASP1	ILMN_1654072	CX3CL1	0.83541	0.000716568	0.030545
ILMN_1697548	LPHN2	ILMN_2307903	VCAM1	0.835819	0.000708221	0.0269618
ILMN_1651496	HIST1H2BD	ILMN_1701613	RARRES3	0.836483	0.000694833	0.0119391
ILMN_1771599	PLOD2	ILMN_1701613	RARRES3	0.836722	0.000690076	0.0118924
ILMN_1758626	IDS	ILMN_1701613	RARRES3	0.838783	0.000649977	0.0114048
ILMN_1792689	HIST1H2AC	ILMN_1721113	HLA-C	0.83897	0.000646428	0.0174111
ILMN_1795442	LAMA4	ILMN_1701613	RARRES3	0.840815	0.000612234	0.0109372
ILMN_1710514	BCL3	ILMN_2307903	VCAM1	0.840871	0.000611226	0.0249925
ILMN_1766657	STOM	ILMN_1654072	CX3CL1	0.843178	0.000570514	0.0278105
ILMN_1762861	HLA-F	ILMN_1654072	CX3CL1	0.845092	0.000538348	0.0271024
ILMN_1659913	ISG20	ILMN_1654072	CX3CL1	0.846165	0.000520949	0.0269784
ILMN_1800354	CST3	ILMN_1701613	RARRES3	0.846872	0.000509726	0.00964614
ILMN_1788874	SERPINA3	ILMN_2307903	VCAM1	0.847227	0.000504158	0.0226969
ILMN_2150258	ZFP36L2	ILMN_1721113	HLA-C	0.848458	0.000485229	0.0146572
ILMN_1693452	GAL3ST4	ILMN_1654072	CX3CL1	0.848671	0.000482015	0.0259697
ILMN_2198376	PSMA4	ILMN_1654072	CX3CL1	0.848692	0.000481705	0.0259697
ILMN_2092118	FPR1	ILMN_1721113	HLA-C	0.849263	0.000473161	0.0144274
ILMN_1801307	TNFSF10	ILMN_1654072	CX3CL1	0.850347	0.000457257	0.0256992
ILMN_1689655	HLA-DRA	ILMN_1721113	HLA-C	0.850435	0.000455988	0.0141032
ILMN_1767362	ADAMTS6	ILMN_1701613	RARRES3	0.850792	0.000450857	0.0088384
ILMN_1805543	ADAMTS9	ILMN_1721113	HLA-C	0.850947	0.000448645	0.0139545
ILMN_2150258	ZFP36L2	ILMN_1654072	CX3CL1	0.851234	0.00044457	0.0254394
ILMN_1656670	HLA-G	ILMN_1654072	CX3CL1	0.85138	0.0004425	0.0254394
ILMN_1656670	HLA-G	ILMN_1701613	RARRES3	0.852678	0.000424486	0.00847993
ILMN_2121068	ADAM17	ILMN_1701613	RARRES3	0.853276	0.000416382	0.00837418
ILMN_2198376	PSMA4	ILMN_1721113	HLA-C	0.85414	0.000404878	0.0131594
ILMN_1693452	GAL3ST4	ILMN_1721113	HLA-C	0.854836	0.000395792	0.012989
ILMN_2367191	PSMF1	ILMN_1654072	CX3CL1	0.855172	0.000391473	0.0242166
ILMN_1774077	GBP2	ILMN_1721113	HLA-C	0.855248	0.00039049	0.0128775
ILMN_2054297	PTGS2	ILMN_1721113	HLA-C	0.855252	0.00039044	0.0128775
ILMN_1727689	TNFAIP2	ILMN_1701613	RARRES3	0.856805	0.000370955	0.00770559
ILMN_1792689	HIST1H2AC	ILMN_1701613	RARRES3	0.858609	0.000349274	0.00737262
ILMN_1772218	HLA-DPA1	ILMN_1701613	RARRES3	0.859188	0.000342539	0.00728259
ILMN_1753342	SAT1	ILMN_2307903	VCAM1	0.859515	0.000338772	0.0190627
ILMN_1686555	FYN	ILMN_2307903	VCAM1	0.863509	0.000295343	0.0179647
ILMN_1732071	HIST2H2BE	ILMN_1721113	HLA-C	0.865157	0.000278746	0.0104303
ILMN_2350634	EFEMP1	ILMN_2307903	VCAM1	0.865302	0.000277318	0.0173133
ILMN_1789830	CFLAR	ILMN_1721113	HLA-C	0.86548	0.000275581	0.010375
ILMN_1727087	GJA1	ILMN_1721113	HLA-C	0.865653	0.000273895	0.0103279
ILMN_1753342	SAT1	ILMN_1701613	RARRES3	0.865974	0.000270789	0.0061936
ILMN_1670305	SERPING1	ILMN_1654072	CX3CL1	0.86755	0.000255945	0.0210645
ILMN_1789830	CFLAR	ILMN_1654072	CX3CL1	0.868094	0.000250972	0.0207655
ILMN_1678454	CASP4	ILMN_1721113	HLA-C	0.868315	0.000248974	0.00975349
ILMN_1686555	FYN	ILMN_1701613	RARRES3	0.86876	0.000244983	0.00580538
ILMN_1771599	PLOD2	ILMN_2307903	VCAM1	0.868902	0.000243725	0.0162166
ILMN_1778237	FN1	ILMN_2307903	VCAM1	0.869042	0.000242485	0.0161849
ILMN_1687971	CAPN3	ILMN_1701613	RARRES3	0.874239	0.000199852	0.00511222
ILMN_1733402	CSF1	ILMN_1721113	HLA-C	0.875137	0.000193119	0.00831571
ILMN_1689655	HLA-DRA	ILMN_1701613	RARRES3	0.875966	0.000187069	0.00488964
ILMN_1730201	DTNA	ILMN_1701613	RARRES3	0.878155	0.000171789	0.00465611
ILMN_1796628	ADAMTS2	ILMN_2307903	VCAM1	0.881161	0.000152412	0.0130535
ILMN_1673522	MOCOS	ILMN_1721113	HLA-C	0.882788	0.000142666	0.00693505
ILMN_2387385	IGFBP1	ILMN_2307903	VCAM1	0.883329	0.000139534	0.0123979
ILMN_1713037	PFKL	ILMN_1701613	RARRES3	0.887396	0.000117685	0.0036712
ILMN_2375879	VEGFA	ILMN_1701613	RARRES3	0.888173	0.000113835	0.00360095
ILMN_1670540	SMAD1	ILMN_1701613	RARRES3	0.888596	0.000111777	0.00355965
ILMN_2151818	PSMA6	ILMN_1721113	HLA-C	0.894482	8.60848e-05	0.0051567
ILMN_1670540	SMAD1	ILMN_1721113	HLA-C	0.895513	8.211e-05	0.00505227
ILMN_1782050	CEBPD	ILMN_1701613	RARRES3	0.896795	7.73662e-05	0.00279694
ILMN_1715508	NNMT	ILMN_1721113	HLA-C	0.899665	6.75246e-05	0.00448801
ILMN_1789830	CFLAR	ILMN_1701613	RARRES3	0.899975	6.65243e-05	0.00252456
ILMN_1711566	TIMP1	ILMN_2307903	VCAM1	0.901501	6.17658e-05	0.00824367
ILMN_1663772	SIX2	ILMN_2307903	VCAM1	0.902782	5.79822e-05	0.00808317
ILMN_1683792	LAP3	ILMN_1701613	RARRES3	0.904419	5.34117e-05	0.002183
ILMN_1787345	FKBP11	ILMN_1721113	HLA-C	0.905969	4.93521e-05	0.00376366
ILMN_1687971	CAPN3	ILMN_1654072	CX3CL1	0.906374	4.83325e-05	0.012297
ILMN_1707727	ANGPTL4	ILMN_1721113	HLA-C	0.906669	4.7598e-05	0.00368252
ILMN_1707727	ANGPTL4	ILMN_1701613	RARRES3	0.907736	4.50229e-05	0.00197199
ILMN_1732071	HIST2H2BE	ILMN_1701613	RARRES3	0.909607	4.07696e-05	0.00184273
ILMN_2150258	ZFP36L2	ILMN_1701613	RARRES3	0.920238	2.22129e-05	0.00122945
ILMN_1713037	PFKL	ILMN_1721113	HLA-C	0.922563	1.92355e-05	0.00221204
ILMN_1697448	TXNIP	ILMN_1721113	HLA-C	0.923779	1.78086e-05	0.00212224
ILMN_2232478	APOBEC3G	ILMN_1721113	HLA-C	0.926113	1.53052e-05	0.00199918
ILMN_1693192	PI3	ILMN_1654072	CX3CL1	0.927545	1.39123e-05	0.00805188
ILMN_1787345	FKBP11	ILMN_1701613	RARRES3	0.928534	1.30104e-05	0.000889664
ILMN_1733402	CSF1	ILMN_1701613	RARRES3	0.929662	1.20392e-05	0.000852354
ILMN_1762861	HLA-F	ILMN_1701613	RARRES3	0.930531	1.13307e-05	0.000821137
ILMN_1701613	RARRES3	ILMN_1721113	HLA-C	0.930773	1.11388e-05	0.00170502
ILMN_1758626	IDS	ILMN_2307903	VCAM1	0.931906	1.02771e-05	0.00397318
ILMN_1683792	LAP3	ILMN_1721113	HLA-C	0.932206	1.00576e-05	0.0016307
ILMN_1743032	CTSS	ILMN_1654072	CX3CL1	0.932715	9.69374e-06	0.00774887
ILMN_1784706	GABRE	ILMN_2307903	VCAM1	0.93479	8.31796e-06	0.00394362
ILMN_1801307	TNFSF10	ILMN_1721113	HLA-C	0.935113	8.11895e-06	0.0015206
ILMN_1689655	HLA-DRA	ILMN_1654072	CX3CL1	0.938335	6.32808e-06	0.00774887
ILMN_2390299	PSMB8	ILMN_1721113	HLA-C	0.939119	5.94407e-06	0.00138953
ILMN_1710514	BCL3	ILMN_1701613	RARRES3	0.94079	5.18651e-06	0.000506064
ILMN_1695404	LY6E	ILMN_1721113	HLA-C	0.940921	5.13077e-06	0.00133146
ILMN_2326512	CASP1	ILMN_1721113	HLA-C	0.94122	5.00452e-06	0.00133146
ILMN_2232478	APOBEC3G	ILMN_1701613	RARRES3	0.942471	4.50382e-06	0.00046649
ILMN_1670305	SERPING1	ILMN_1701613	RARRES3	0.94296	4.31937e-06	0.000451226
ILMN_1762861	HLA-F	ILMN_1721113	HLA-C	0.943014	4.29915e-06	0.00130114
ILMN_2367191	PSMF1	ILMN_1701613	RARRES3	0.947588	2.85152e-06	0.000357938
ILMN_1659913	ISG20	ILMN_1721113	HLA-C	0.950219	2.21405e-06	0.0010853
ILMN_1801307	TNFSF10	ILMN_1701613	RARRES3	0.956456	1.14574e-06	0.000197671
ILMN_1772218	HLA-DPA1	ILMN_1654072	CX3CL1	0.956576	1.13028e-06	0.00492048
ILMN_1806017	PSME1	ILMN_1721113	HLA-C	0.956671	1.11817e-06	0.000839926
ILMN_1715508	NNMT	ILMN_1701613	RARRES3	0.95765	9.99075e-07	0.000185409
ILMN_2367191	PSMF1	ILMN_1721113	HLA-C	0.959834	7.69528e-07	0.000755703
ILMN_1738742	PLAT	ILMN_2307903	VCAM1	0.95992	7.61479e-07	0.00159389
ILMN_1659913	ISG20	ILMN_1701613	RARRES3	0.961402	6.3233e-07	0.000135163
ILMN_1724181	IL15	ILMN_1721113	HLA-C	0.961503	6.24167e-07	0.000712176
ILMN_1774077	GBP2	ILMN_1701613	RARRES3	0.968221	2.42015e-07	7.97976e-05
ILMN_1678454	CASP4	ILMN_1701613	RARRES3	0.9689	2.17478e-07	7.62348e-05
ILMN_2326512	CASP1	ILMN_1701613	RARRES3	0.972433	1.19715e-07	5.35831e-05
ILMN_1724181	IL15	ILMN_1701613	RARRES3	0.975462	6.72315e-08	3.69953e-05
ILMN_1695404	LY6E	ILMN_1701613	RARRES3	0.976657	5.24903e-08	3.22597e-05
ILMN_1697448	TXNIP	ILMN_1701613	RARRES3	0.981012	1.88306e-08	1.58903e-05
ILMN_1806017	PSME1	ILMN_1701613	RARRES3	0.989394	1.03821e-09	3.07069e-06
ILMN_2390299	PSMB8	ILMN_1701613	RARRES3	0.990537	5.88316e-10	1.98863e-06

## Sheet: Supp. Table 4
Supplemetary Table 4: Gene paris common to the metastatic module and Metabric subtype- and lymph node status-specific networks													ADAM17-RARRES3	1		APOBEC3G-HLA-C	2			ZFP36L2-RARRES3	1		APOBEC3G-HLA-C
													APOBEC3G-HLA-C	2		APOBEC3G-RARRES3	2			ZFP36L2-CX3CL1	1		APOBEC3G-RARRES3		2
HER2+ lymph node positive													APOBEC3G-HLA-C	2		ARHGEF10-RARRES3	2			TXNIP-RARRES3	1		ARHGEF10-RARRES3		2
probe A	Gene Symbol A	Gene Symbol B	probe B	Pearson correlation coefficient	p-value	adjusted p-value							APOBEC3G-RARRES3	3		CASP1-HLA-C	2			SLC4A7-RARRES3	1		CASP1-HLA-C		2
ILMN_1768640	CRNKL1	VCAM1	ILMN_2307903	-0.543676	0.000239062	0.0250563							APOBEC3G-RARRES3	3		CASP1-RARRES3	2			SERPING1-HLA-C	1		CASP1-RARRES3		2
ILMN_1683096	ASB1	RARRES3	ILMN_1701613	-0.536183	0.00030231	0.0135689							APOBEC3G-RARRES3	3		CASP4-RARRES3	2			RARRES3-HLA-C	1		CASP4-RARRES3		2
ILMN_2121068	ADAM17	RARRES3	ILMN_1701613	-0.506907	0.000719163	0.0236413							ARHGEF10-RARRES3	2		CASP4-VCAM1	2			PI3-CX3CL1	1		CASP4-VCAM1		2
ILMN_2200917	SLC4A7	RARRES3	ILMN_1701613	-0.501097	0.000846408	0.0259681							ARHGEF10-RARRES3	2		CTSS-RARRES3	2			MANSC1-VCAM1	1		CTSS-RARRES3		2
ILMN_1670305	SERPING1	RARRES3	ILMN_1701613	0.464147	0.00223692	0.0478212							ASB1-RARRES3	1		CYP1B1-VCAM1	2			LY6E-RARRES3	1		CYP1B1-VCAM1		2
ILMN_2092118	FPR1	RARRES3	ILMN_1701613	0.469686	0.00194681	0.0435164							CASP1-HLA-C	3		FYN-VCAM1	2			KYNU-RARRES3	1		FYN-VCAM1		2
ILMN_2150258	ZFP36L2	RARRES3	ILMN_1701613	0.479235	0.00152388	0.0379708							CASP1-HLA-C	3		GBP1-HLA-C	2			KHDRBS3-RARRES3	1		GBP1-HLA-C		2
ILMN_1743032	CTSS	RARRES3	ILMN_1701613	0.484371	0.00133184	0.035091							CASP1-HLA-C	3		GBP1-RARRES3	2			IL15-RARRES3	1		GBP1-RARRES3		2
ILMN_1695404	LY6E	RARRES3	ILMN_1701613	0.532126	0.0003425	0.0146279							CASP1-RARRES3	3		GBP2-RARRES3	2			HLA-DRA-HLA-C	1		GBP2-RARRES3		3
ILMN_1686555	FYN	VCAM1	ILMN_2307903	0.568705	0.000104699	0.0173515							CASP1-RARRES3	3		HLA-DPA1-RARRES3	3			HLA-DPA1-HLA-C	1		HLA-DPA1-RARRES3		3
ILMN_1678454	CASP4	RARRES3	ILMN_1701613	0.570853	9.72311e-05	0.00614069							CASP1-RARRES3	3		HLA-DRA-RARRES3	3			GBP2-HLA-C	1		HLA-DRA-RARRES3		3
ILMN_1774077	GBP2	RARRES3	ILMN_1701613	0.573121	8.98752e-05	0.00586761							CASP4-RARRES3	3		HLA-F-HLA-C	3			FPR1-RARRES3	1		HLA-F-HLA-C		3
ILMN_1724181	IL15	RARRES3	ILMN_1701613	0.575162	8.36892e-05	0.0055764							CASP4-RARRES3	3		HLA-F-RARRES3	3			FKBP11-RARRES3	1		HLA-F-RARRES3		3
ILMN_2390299	PSMB8	RARRES3	ILMN_1701613	0.614714	1.90358e-05	0.00208533							CASP4-RARRES3	3		HLA-G-HLA-C	3			CTSS-HLA-C	1		HLA-G-HLA-C		3
ILMN_1659913	ISG20	RARRES3	ILMN_1701613	0.625538	1.22481e-05	0.00166767							CASP4-VCAM1	2		ISG20-HLA-C	3			CRNKL1-VCAM1	1		ISG20-HLA-C		3
ILMN_1806017	PSME1	RARRES3	ILMN_1701613	0.628968	1.06133e-05	0.00155903							CASP4-VCAM1	2		ISG20-RARRES3	3			ASB1-RARRES3	1		ISG20-RARRES3		3
ILMN_1659913	ISG20	HLA-C	ILMN_1721113	0.657463	3.01111e-06	0.0194618							CRNKL1-VCAM1	1		LAP3-HLA-C	3			ADAM17-RARRES3	1		LAP3-HLA-C		3
ILMN_1670305	SERPING1	VCAM1	ILMN_2307903	0.667031	1.91373e-06	0.00254651							CTSS-HLA-C	1		LAP3-RARRES3	3						LAP3-RARRES3		3
ILMN_2157441	HLA-DRA	RARRES3	ILMN_1701613	0.683839	8.28673e-07	0.000357066							CTSS-RARRES3	3		PSMB8-HLA-C	3						PSMB8-HLA-C		3
ILMN_2326509	CASP1	RARRES3	ILMN_1701613	0.701554	3.22548e-07	0.000206239							CTSS-RARRES3	3		PSMB8-RARRES3	3						PSMB8-RARRES3		3
ILMN_2148785	GBP1	RARRES3	ILMN_1701613	0.705537	2.58453e-07	0.000188636							CTSS-RARRES3	3		PSME1-HLA-C	3								3
ILMN_1772218	HLA-DPA1	RARRES3	ILMN_1701613	0.712309	1.75833e-07	0.000144196							CYP1B1-VCAM1	2		PSME1-RARRES3	3						PSME1-RARRES3		3
ILMN_1683792	LAP3	RARRES3	ILMN_1701613	0.726845	7.40605e-08	8.44725e-05							CYP1B1-VCAM1	2		SERPING1-CX3CL1	3						SERPING1-CX3CL1		3
ILMN_1802106	APOBEC3G	RARRES3	ILMN_1701613	0.734462	4.60469e-08	6.37749e-05							FKBP11-RARRES3	1		SERPING1-RARRES3	4						SERPING1-RARRES3		4
ILMN_1762861	HLA-F	RARRES3	ILMN_1701613	0.744081	2.46812e-08	5.98209e-05							FPR1-RARRES3	1		SERPING1-VCAM1	4						SERPING1-VCAM1		4
													FYN-VCAM1	3		TNFSF10-RARRES3	4						TNFSF10-RARRES3		4
HER2+ lymph node negative													FYN-VCAM1	3
No common correlated pairs													FYN-VCAM1	3
													GBP1-HLA-C	3
Luminal A lymph node positive													GBP1-HLA-C	3
ILMN_1693338	CYP1B1	VCAM1	ILMN_2307903	0.40005	5.35127e-14	2.03453e-12							GBP1-HLA-C	3
ILMN_1693192	PI3	CX3CL1	ILMN_1654072	0.408733	1.33227e-14	2.60936e-12							GBP1-RARRES3	2
ILMN_1762861	HLA-F	RARRES3	ILMN_1701613	0.419194	2.44249e-15	1.28e-12							GBP1-RARRES3	2
ILMN_1670305	SERPING1	CX3CL1	ILMN_1654072	0.438454	0	0							GBP2-HLA-C	1
ILMN_2150258	ZFP36L2	CX3CL1	ILMN_1654072	0.459643	0	0							GBP2-RARRES3	2
ILMN_1762861	HLA-F	HLA-C	ILMN_1721113	0.478676	0	0							GBP2-RARRES3	2
ILMN_1670305	SERPING1	VCAM1	ILMN_2307903	0.49157	0	0							GBP2-RARRES3	2
ILMN_1678454	CASP4	VCAM1	ILMN_2307903	0.51984	0	0							HLA-DPA1-HLA-C	1
ILMN_2390299	PSMB8	RARRES3	ILMN_1701613	0.553853	0	0							HLA-DPA1-RARRES3	3
ILMN_1686555	FYN	VCAM1	ILMN_2307903	0.591748	0	0							HLA-DPA1-RARRES3	3
													HLA-DPA1-RARRES3	3
Luminal A lymph node negative													HLA-DRA-HLA-C	1
ILMN_2142752	MANSC1	VCAM1	ILMN_2307903	-0.410222	1.22379e-15	4.43538e-14							HLA-DRA-RARRES3	3
ILMN_1806017	PSME1	HLA-C	ILMN_1721113	0.402269	4.88498e-15	3.05548e-12							HLA-DRA-RARRES3	3
ILMN_1683792	LAP3	RARRES3	ILMN_1701613	0.411603	8.88178e-16	1.23013e-12							HLA-DRA-RARRES3	3
ILMN_2326509	CASP1	HLA-C	ILMN_1721113	0.416373	4.44089e-16	3.44436e-13							HLA-F-HLA-C	4
ILMN_1683792	LAP3	HLA-C	ILMN_1721113	0.416913	4.44089e-16	3.44436e-13							HLA-F-HLA-C	4
ILMN_2148785	GBP1	HLA-C	ILMN_1721113	0.417149	4.44089e-16	3.44436e-13							HLA-F-HLA-C	4
ILMN_1678454	CASP4	VCAM1	ILMN_2307903	0.426554	0	0							HLA-F-HLA-C	4
ILMN_1806017	PSME1	RARRES3	ILMN_1701613	0.45256	0	0							HLA-F-RARRES3	3
ILMN_2390299	PSMB8	HLA-C	ILMN_1721113	0.460387	0	0							HLA-F-RARRES3	3
ILMN_2390299	PSMB8	RARRES3	ILMN_1701613	0.465405	0	0							HLA-F-RARRES3	3
ILMN_1693338	CYP1B1	VCAM1	ILMN_2307903	0.467873	0	0							HLA-G-HLA-C	2
ILMN_1670305	SERPING1	CX3CL1	ILMN_1654072	0.47349	0	0							HLA-G-HLA-C	2
ILMN_1762861	HLA-F	HLA-C	ILMN_1721113	0.474836	0	0							IL15-RARRES3	1
ILMN_1670305	SERPING1	VCAM1	ILMN_2307903	0.560381	0	0							ISG20-HLA-C	2
ILMN_1686555	FYN	VCAM1	ILMN_2307903	0.60564	0	0							ISG20-HLA-C	2
													ISG20-RARRES3	2
Triple negative lymph node positive													ISG20-RARRES3	2
ILMN_2132809	ARHGEF10	RARRES3	ILMN_1701613	-0.426425	1.47704e-05	0.00141228							KHDRBS3-RARRES3	1
ILMN_1670305	SERPING1	RARRES3	ILMN_1701613	0.424444	1.63393e-05	0.00149367							KYNU-RARRES3	1
ILMN_1743032	CTSS	RARRES3	ILMN_1701613	0.425788	1.52589e-05	0.00142932							LAP3-HLA-C	3
ILMN_2157441	HLA-DRA	RARRES3	ILMN_1701613	0.425916	1.51592e-05	0.00142932							LAP3-HLA-C	3
ILMN_1772218	HLA-DPA1	RARRES3	ILMN_1701613	0.446257	5.18856e-06	0.00073977							LAP3-HLA-C	3
ILMN_1802106	APOBEC3G	RARRES3	ILMN_1701613	0.448713	4.53689e-06	0.000692679							LAP3-RARRES3	2
ILMN_1656670	HLA-G	HLA-C	ILMN_1721113	0.464091	1.91167e-06	0.000842437							LAP3-RARRES3	2
ILMN_1802106	APOBEC3G	HLA-C	ILMN_1721113	0.47229	1.18502e-06	0.000635955							LY6E-RARRES3	1
ILMN_2326509	CASP1	HLA-C	ILMN_1721113	0.473143	1.12666e-06	0.000624171							MANSC1-VCAM1	1
ILMN_2390299	PSMB8	HLA-C	ILMN_1721113	0.483798	5.92859e-07	0.000429594							PI3-CX3CL1	1
ILMN_2326509	CASP1	RARRES3	ILMN_1701613	0.488684	4.38433e-07	0.000206589							PSMB8-HLA-C	3
ILMN_1801307	TNFSF10	RARRES3	ILMN_1701613	0.495179	2.91427e-07	0.000182343							PSMB8-HLA-C	3
ILMN_1683792	LAP3	HLA-C	ILMN_1721113	0.5162	7.3211e-08	8.87225e-05							PSMB8-HLA-C	3
ILMN_1678454	CASP4	RARRES3	ILMN_1701613	0.533589	2.17149e-08	3.50877e-05							PSMB8-RARRES3	4
ILMN_2148785	GBP1	HLA-C	ILMN_1721113	0.537832	1.59735e-08	2.38251e-05							PSMB8-RARRES3	4
ILMN_1806017	PSME1	RARRES3	ILMN_1701613	0.566859	1.73639e-09	5.61142e-06							PSMB8-RARRES3	4
ILMN_1762861	HLA-F	HLA-C	ILMN_1721113	0.610595	3.96625e-11	1.28176e-07							PSMB8-RARRES3	4
ILMN_1774077	GBP2	RARRES3	ILMN_1701613	0.652003	6.23057e-13	4.34419e-09							PSME1-HLA-C	2
													PSME1-HLA-C	2
Triple negative lymph node negative													PSME1-RARRES3	4
ILMN_2132809	ARHGEF10	RARRES3	ILMN_1701613	-0.505823	4.99701e-06	0.000613241							PSME1-RARRES3	4
ILMN_1691747	KHDRBS3	RARRES3	ILMN_1701613	-0.45472	5.31176e-05	0.00271755							PSME1-RARRES3	4
ILMN_1802106	APOBEC3G	HLA-C	ILMN_1721113	0.400937	0.000439457	0.0345517							PSME1-RARRES3	4
ILMN_1697448	TXNIP	RARRES3	ILMN_1701613	0.425464	0.00017515	0.00588589							RARRES3-HLA-C	1
ILMN_1743032	CTSS	RARRES3	ILMN_1701613	0.463968	3.55955e-05	0.0020789							SERPING1-CX3CL1	2
ILMN_1701613	RARRES3	HLA-C	ILMN_1721113	0.465439	3.33642e-05	0.00788941							SERPING1-CX3CL1	2
ILMN_1743032	CTSS	HLA-C	ILMN_1721113	0.468761	2.87949e-05	0.00713837							SERPING1-HLA-C	1
ILMN_1670305	SERPING1	HLA-C	ILMN_1721113	0.476507	2.03032e-05	0.00578939							SERPING1-RARRES3	3
ILMN_1806017	PSME1	HLA-C	ILMN_1721113	0.476778	2.00527e-05	0.00578939							SERPING1-RARRES3	3
ILMN_1802106	APOBEC3G	RARRES3	ILMN_1701613	0.482747	1.5227e-05	0.00120021							SERPING1-RARRES3	3
ILMN_1774077	GBP2	HLA-C	ILMN_1721113	0.484052	1.43275e-05	0.00478982							SERPING1-VCAM1	3
ILMN_1787345	FKBP11	RARRES3	ILMN_1701613	0.489385	1.11427e-05	0.000968865							SERPING1-VCAM1	3
ILMN_1656670	HLA-G	HLA-C	ILMN_1721113	0.493869	8.98981e-06	0.00328892							SERPING1-VCAM1	3
ILMN_1670305	SERPING1	RARRES3	ILMN_1701613	0.502086	6.01813e-06	0.000682406							SLC4A7-RARRES3	1
ILMN_1772218	HLA-DPA1	HLA-C	ILMN_1721113	0.502966	5.76165e-06	0.00242866							TNFSF10-RARRES3	2
ILMN_2326509	CASP1	HLA-C	ILMN_1721113	0.504236	5.40893e-06	0.00235241							TNFSF10-RARRES3	2
ILMN_1683792	LAP3	HLA-C	ILMN_1721113	0.513358	3.41139e-06	0.00168617							TXNIP-RARRES3	1
ILMN_2326509	CASP1	RARRES3	ILMN_1701613	0.524757	1.88142e-06	0.000334685							ZFP36L2-CX3CL1	1
ILMN_2157441	HLA-DRA	HLA-C	ILMN_1721113	0.52575	1.78451e-06	0.00123706							ZFP36L2-RARRES3	1
ILMN_2148785	GBP1	RARRES3	ILMN_1701613	0.528551	1.53589e-06	0.000289134
ILMN_2157441	HLA-DRA	RARRES3	ILMN_1701613	0.538127	9.10163e-07	0.00020521
ILMN_1762861	HLA-F	RARRES3	ILMN_1701613	0.543872	6.59748e-07	0.000176155
ILMN_1746517	KYNU	RARRES3	ILMN_1701613	0.549311	4.8381e-07	0.000153788
ILMN_2390299	PSMB8	HLA-C	ILMN_1721113	0.553712	3.74911e-07	0.000427619
ILMN_1801307	TNFSF10	RARRES3	ILMN_1701613	0.555293	3.41783e-07	0.000122726
ILMN_1772218	HLA-DPA1	RARRES3	ILMN_1701613	0.560757	2.4734e-07	9.40379e-05
ILMN_2390299	PSMB8	RARRES3	ILMN_1701613	0.569042	1.49776e-07	6.45219e-05
ILMN_1659913	ISG20	HLA-C	ILMN_1721113	0.576873	9.20423e-08	0.000127479
ILMN_1678454	CASP4	RARRES3	ILMN_1701613	0.578235	8.44572e-08	4.81655e-05
ILMN_1806017	PSME1	RARRES3	ILMN_1701613	0.603676	1.57242e-08	1.99377e-05
ILMN_2148785	GBP1	HLA-C	ILMN_1721113	0.607617	1.19596e-08	3.86494e-05
ILMN_1659913	ISG20	RARRES3	ILMN_1701613	0.613469	7.90988e-09	1.49814e-05
ILMN_1762861	HLA-F	HLA-C	ILMN_1721113	0.656247	2.92313e-10	1.88931e-06
ILMN_1774077	GBP2	RARRES3	ILMN_1701613	0.690689	1.36298e-11	1.29186e-07

## Sheet: Supp. Table 5
Supplementary Table 5
Comparison of co-expression between RARRES3 and IP and CP subunits acrosss node status and subtype-specific samples
Sample group	IP subunits	Pearson cor	p-value		Sample group	CP subunits	Pearson cor	p-value
Her2 node positive	PSMB10	0.633629	8.71215e-06		Her2 node positive	PSMB5	0.0285846	0.859189
Her2 node positive	PSMB8	0.614714	1.90358e-05		Her2 node positive	PSMB6	0.0831959	0.60506
Her2 node positive	PSMB9	0.736209	4.11979e-08		Her2 node positive	PSMB7	0.0936548	0.560283
Her2 node negative	PSMB10	0.633629	0.187958		Her2 node negative	PSMB5	0.0285846	0.489844
Her2 node negative	PSMB8	0.614714	0.184704		Her2 node negative	PSMB6	0.0831959	0.442195
Her2 node negative	PSMB9	0.736209	0.00567687		Her2 node negative	PSMB7	0.0936548	0.961797
Luminal A node positive	PSMB10	0.633629	4.76583e-15		Luminal A node positive	PSMB5	0.0285846	0.00187598
Luminal A node positive	PSMB8	0.614714	1.10556e-27		Luminal A node positive	PSMB6	0.0831959	0.114389
Luminal A node positive	PSMB9	0.736209	7.79411e-16		Luminal A node positive	PSMB7	0.0936548	0.0383853
Luminal A node negative	PSMB10	0.633629	5.2734e-11		Luminal A node negative	PSMB5	0.0285846	0.0846643
Luminal A node negative	PSMB8	0.614714	3.24815e-20		Luminal A node negative	PSMB6	0.0831959	0.382334
Luminal A node negative	PSMB9	0.736209	2.2295e-16		Luminal A node negative	PSMB7	0.0936548	0.274807
Triple negaive node positive	PSMB10	0.633629	7.19527e-07		Triple negaive node positive	PSMB5	0.0285846	0.563772
Triple negaive node positive	PSMB8	0.614714	0.000683591		Triple negaive node positive	PSMB6	0.0831959	0.622254
Triple negaive node positive	PSMB9	0.736209	0.000118613		Triple negaive node positive	PSMB7	0.0936548	0.270458
Triple neegative node negative	PSMB10	0.633629	3.2675e-06		Triple neegative node negative	PSMB5	0.0285846	0.589211
Triple neegative node negative	PSMB8	0.614714	1.49776e-07		Triple neegative node negative	PSMB6	0.0831959	0.253289
Triple neegative node negative	PSMB9	0.736209	2.63625e-06		Triple neegative node negative	PSMB7	0.0936548	0.0329115

## Sheet: Supp. Table 6
Supplemetary Table 6: Correlated gene paris from the metasatic module that occur in one or more Metabric subtype- and lymph node status-specific networks
probe A	Gene Symbol A	Gene Symbol B	probe B	Pearson correlation coefficient	p-value	adjusted p-value
ILMN_1802106	APOBEC3G	HLA-C	ILMN_1721113	0.47229	1.19e-06	0.000635955
ILMN_1802106	APOBEC3G	HLA-C	ILMN_1721113	0.400937	0.000439457	0.0345517
ILMN_2132809	ARHGEF10	RARRES3	ILMN_1701613	-0.426425	1.48e-05	0.00141228
ILMN_2132809	ARHGEF10	RARRES3	ILMN_1701613	-0.505823	5e-06	0.000613241
ILMN_1678454	CASP4	VCAM1	ILMN_2307903	0.51984	0	0
ILMN_1678454	CASP4	VCAM1	ILMN_2307903	0.426554	0	0
ILMN_1693338	CYP1B1	VCAM1	ILMN_2307903	0.40005	5.35e-14	2.03e-12
ILMN_1693338	CYP1B1	VCAM1	ILMN_2307903	0.467873	0	0
ILMN_2148785	GBP1	RARRES3	ILMN_1701613	0.705537	2.58e-07	0.000188636
ILMN_2148785	GBP1	RARRES3	ILMN_1701613	0.528551	1.54e-06	0.000289134
ILMN_1656670	HLA-G	HLA-C	ILMN_1721113	0.464091	1.91e-06	0.000842437
ILMN_1656670	HLA-G	HLA-C	ILMN_1721113	0.493869	8.99e-06	0.00328891
ILMN_1659913	ISG20	HLA-C	ILMN_1721113	0.657463	3.01e-06	0.0194618
ILMN_1659913	ISG20	HLA-C	ILMN_1721113	0.576873	9.2e-08	0.000127479
ILMN_1659913	ISG20	RARRES3	ILMN_1701613	0.625538	1.22e-05	0.00166767
ILMN_1659913	ISG20	RARRES3	ILMN_1701613	0.613469	7.91e-09	1.5e-05
ILMN_1683792	LAP3	RARRES3	ILMN_1701613	0.726845	7.41e-08	8.45e-05
ILMN_1683792	LAP3	RARRES3	ILMN_1701613	0.411603	8.88e-16	1.23e-12
ILMN_1670305	SERPING1	CX3CL1	ILMN_1654072	0.438454	0	0
ILMN_1670305	SERPING1	CX3CL1	ILMN_1654072	0.47349	0	0
ILMN_1801307	TNFSF10	RARRES3	ILMN_1701613	0.495179	2.91e-07	0.000182343
ILMN_1801307	TNFSF10	RARRES3	ILMN_1701613	0.555293	3.42e-07	0.000122726
ILMN_1802106	APOBEC3G	RARRES3	ILMN_1701613	0.734462	4.6e-08	6.38e-05
ILMN_1802106	APOBEC3G	RARRES3	ILMN_1701613	0.448713	4.54e-06	0.000692679
ILMN_1802106	APOBEC3G	RARRES3	ILMN_1701613	0.482747	1.52e-05	0.00120021
ILMN_2326509	CASP1	HLA-C	ILMN_1721113	0.416373	4.44e-16	3.44e-13
ILMN_2326509	CASP1	HLA-C	ILMN_1721113	0.473143	1.13e-06	0.000624171
ILMN_2326509	CASP1	HLA-C	ILMN_1721113	0.504236	5.41e-06	0.00235241
ILMN_2326509	CASP1	RARRES3	ILMN_1701613	0.701554	3.23e-07	0.000206239
ILMN_2326509	CASP1	RARRES3	ILMN_1701613	0.488684	4.38e-07	0.000206589
ILMN_2326509	CASP1	RARRES3	ILMN_1701613	0.524757	1.88e-06	0.000334685
ILMN_1678454	CASP4	RARRES3	ILMN_1701613	0.570853	9.72e-05	0.00614069
ILMN_1678454	CASP4	RARRES3	ILMN_1701613	0.533589	2.17e-08	3.51e-05
ILMN_1678454	CASP4	RARRES3	ILMN_1701613	0.578235	8.45e-08	4.82e-05
ILMN_1743032	CTSS	RARRES3	ILMN_1701613	0.484371	0.00133184	0.035091
ILMN_1743032	CTSS	RARRES3	ILMN_1701613	0.425788	1.53e-05	0.00142932
ILMN_1743032	CTSS	RARRES3	ILMN_1701613	0.463968	3.56e-05	0.0020789
ILMN_1686555	FYN	VCAM1	ILMN_2307903	0.568705	0.000104699	0.0173515
ILMN_1686555	FYN	VCAM1	ILMN_2307903	0.591748	0	0
ILMN_1686555	FYN	VCAM1	ILMN_2307903	0.60564	0	0
ILMN_2148785	GBP1	HLA-C	ILMN_1721113	0.417149	4.44e-16	3.44e-13
ILMN_2148785	GBP1	HLA-C	ILMN_1721113	0.537832	1.6e-08	2.38e-05
ILMN_2148785	GBP1	HLA-C	ILMN_1721113	0.607617	1.2e-08	3.86e-05
ILMN_1774077	GBP2	RARRES3	ILMN_1701613	0.573121	8.99e-05	0.00586761
ILMN_1774077	GBP2	RARRES3	ILMN_1701613	0.652003	6.23e-13	4.34e-09
ILMN_1774077	GBP2	RARRES3	ILMN_1701613	0.690689	1.36e-11	1.29e-07
ILMN_1772218	HLA-DPA1	RARRES3	ILMN_1701613	0.712309	1.76e-07	0.000144196
ILMN_1772218	HLA-DPA1	RARRES3	ILMN_1701613	0.446257	5.19e-06	0.00073977
ILMN_1772218	HLA-DPA1	RARRES3	ILMN_1701613	0.560757	2.47e-07	9.4e-05
ILMN_2157441	HLA-DRA	RARRES3	ILMN_1701613	0.683839	8.29e-07	0.000357066
ILMN_2157441	HLA-DRA	RARRES3	ILMN_1701613	0.425916	1.52e-05	0.00142932
ILMN_2157441	HLA-DRA	RARRES3	ILMN_1701613	0.538127	9.1e-07	0.00020521
ILMN_1762861	HLA-F	RARRES3	ILMN_1701613	0.744081	2.47e-08	5.98e-05
ILMN_1762861	HLA-F	RARRES3	ILMN_1701613	0.419194	2.44e-15	1.28e-12
ILMN_1762861	HLA-F	RARRES3	ILMN_1701613	0.543872	6.6e-07	0.000176155
ILMN_1683792	LAP3	HLA-C	ILMN_1721113	0.416913	4.44e-16	3.44e-13
ILMN_1683792	LAP3	HLA-C	ILMN_1721113	0.5162	7.32e-08	8.87e-05
ILMN_1683792	LAP3	HLA-C	ILMN_1721113	0.513358	3.41e-06	0.00168617
ILMN_2390299	PSMB8	HLA-C	ILMN_1721113	0.460387	0	0
ILMN_2390299	PSMB8	HLA-C	ILMN_1721113	0.483798	5.93e-07	0.000429594
ILMN_2390299	PSMB8	HLA-C	ILMN_1721113	0.553712	3.75e-07	0.000427619
ILMN_1670305	SERPING1	RARRES3	ILMN_1701613	0.464147	0.00223692	0.0478212
ILMN_1670305	SERPING1	RARRES3	ILMN_1701613	0.424444	1.63e-05	0.00149367
ILMN_1670305	SERPING1	RARRES3	ILMN_1701613	0.502086	6.02e-06	0.000682406
ILMN_1670305	SERPING1	VCAM1	ILMN_2307903	0.667031	1.91e-06	0.00254651
ILMN_1670305	SERPING1	VCAM1	ILMN_2307903	0.49157	0	0
ILMN_1670305	SERPING1	VCAM1	ILMN_2307903	0.560381	0	0
ILMN_1762861	HLA-F	HLA-C	ILMN_1721113	0.478676	0	0
ILMN_1762861	HLA-F	HLA-C	ILMN_1721113	0.474836	0	0
ILMN_1762861	HLA-F	HLA-C	ILMN_1721113	0.610595	3.97e-11	1.28e-07
ILMN_1762861	HLA-F	HLA-C	ILMN_1721113	0.656247	2.92e-10	1.89e-06
ILMN_2390299	PSMB8	RARRES3	ILMN_1701613	0.614714	1.9e-05	0.00208533
ILMN_2390299	PSMB8	RARRES3	ILMN_1701613	0.553853	0	0
ILMN_2390299	PSMB8	RARRES3	ILMN_1701613	0.465405	0	0
ILMN_2390299	PSMB8	RARRES3	ILMN_1701613	0.569042	1.5e-07	6.45e-05
ILMN_1806017	PSME1	RARRES3	ILMN_1701613	0.628968	1.06e-05	0.00155903
ILMN_1806017	PSME1	RARRES3	ILMN_1701613	0.45256	0	0
ILMN_1806017	PSME1	RARRES3	ILMN_1701613	0.566859	1.74e-09	5.61e-06
ILMN_1806017	PSME1	RARRES3	ILMN_1701613	0.603676	1.57e-08	1.99e-05

## Sheet: Supp. Table 7
Supplementary Table 7: Datasets
Accession	Number of samples	Platform	Publication	Cell/Tissue	Type	Data format	Description
E-GEOD-40387	12	Illumina HumanHT-12 V4	Karlsen, 2012	Cell	BM-MSC	Processed	BM-MSC
E-GEOD-57083	28	Affymetrix HG-133_Plus_2		Cell	Breast cancre cells derived from pleural effusion	Processed	28 samples representing 15 cell types
							(MDAMB436,MDAMB468,
							MDAMB157,MDAMB231,CAL51,
							SKBR3,MDAMB453,MDAMB415,
							MDAMB134VI,MCF7,CAMA1,T47D,
							MDAMB175,SUM52PE,JIMT1)
NA	907	Illumina HumanHT12v3	Curtis, 2012	Tissue	Primary tumour	Processed	METABRIC cohort samples with high
							cellularity and belonging to one:
							ER+ or PR+ and HER2- node positive(327)
							node negative(350),
							HER2+ ER- PR- node positive(41)
							node negative(20), HER2-, PR-, ER- node positive(96)
							node negative(73)
E-GEOD-12276	lung (22), bone (86)	Affymetrix_HG133 _Plus_2	Bos, 2009	Tissue	Primary tumour	Raw	Tissue samples for which site of relapse was bone or lung
